# Supplementary material for: NetREX-CF integrates incomplete transcription factor data with gene expression to reconstruct gene regulatory networks
Source: Commun Biol. 2022 Nov 23;5:1282. doi: 10.1038/s42003-022-04226-7 (PMC9684490; doi:10.1038/s42003-022-04226-7)
Supplement: Supplementary file 5 — Supplementary Data 1 [file 42003_2022_4226_MOESM5_ESM.xlsx]

## Sheet: Guide
	Explanation of the tabs in this spreadsheet
	Tab #	Tab Title	Explanation
	1	Guide	The tab that is currently opened.
	2	Expressed TF genes (ID updated, with FPKM > cutoff)	Flybase IDs were updated from the original TF gene list from DRSC (tab5).
			Genes whose new gene models are ambiguous were discarded (e.g. One gene is split into multiple genes in a newer gene model. (tab4)).
			Gene expression profiles from modENCODE S2R+ cell RNAseq results were incorporated.
			Expression cutoff was set based on top 95% of the intergenic signals in the same data (FPKM = 1.231569)
			Genes whose expression level is less than the cutoff were discarded.
	3	TF genes (ID updated, with FPKMs)	Same with the tab 2, but before filtering with expression levels
	4	Genes with updated FBIDs	Genes whose current Flybase IDs differ from the IDs used by DRSC. Further explanation is in the tab
	5	TF genes (Original from DRSC)	The original TF gene list from DRSC
	6	TF Rank Details	Explanation of TF gene ranks determined by DRSC
	Summary of # of TF genes
	Rank	Rank Detail	# of genes (accumulated by the rank, expressed genes only)
	1	experimental evidence of TF activity and DNA binding	65
	2	experimental evidence of TF activity and predicted DNA binding	79
	3	predicted/unknown TF activity and experimental evidence of DNA binding	124
	4	predicted/unknown TF activity and/or predicted DNA binding	430
	5	experimental evidence of TF cofactor	447
	6	predicted TF cofactor	461
	7	chromatin regulation	500
	8	little or indirect annotation	584
	9	others (No evidence for any TF activity)	633

## Sheet: Expressed TF genes (ID updated,
Original.Gene.Symbol	Original.FBgn	FBIDs.FlyBase.r5.40	Gene.Symbol.FlyBase.r5.40	Rank	Rank.detail	current_ID	FPKM in modENCODE S2R+
Adf1	FBgn0000054	FBgn0000054	Adf1	1	experimental evidence of TF activity and DNA binding	FBgn0000054	27.0614
Aef1	FBgn0005694	FBgn0005694	Aef1	1	experimental evidence of TF activity and DNA binding	FBgn0005694	12.2919
aop	FBgn0000097	FBgn0000097	aop	1	experimental evidence of TF activity and DNA binding	FBgn0000097	68.1636
ap	FBgn0000099	FBgn0000099	ap	1	experimental evidence of TF activity and DNA binding	FBgn0000099	17.5554
apt	FBgn0015903	FBgn0015903	apt	1	experimental evidence of TF activity and DNA binding	FBgn0015903	5.3473
Blimp-1	FBgn0035625	FBgn0035625	Blimp-1	1	experimental evidence of TF activity and DNA binding	FBgn0035625	1.26268
br	FBgn0000210	FBgn0000210	br	1	experimental evidence of TF activity and DNA binding	FBgn0000210	41.4722
brk	FBgn0024250	FBgn0024250	brk	1	experimental evidence of TF activity and DNA binding	FBgn0024250	4.1506
Camta	FBgn0259234	FBgn0259234	Camta	1	experimental evidence of TF activity and DNA binding	FBgn0259234	3.26006
Cf2	FBgn0000286	FBgn0000286	Cf2	1	experimental evidence of TF activity and DNA binding	FBgn0000286	4.70414
chn	FBgn0015371	FBgn0015371	chn	1	experimental evidence of TF activity and DNA binding	FBgn0015371	6.15499
CrebA	FBgn0004396	FBgn0004396	CrebA	1	experimental evidence of TF activity and DNA binding	FBgn0004396	5.61153
CrebB-17A	FBgn0014467	FBgn0014467	CrebB-17A	1	experimental evidence of TF activity and DNA binding	FBgn0265784	41.5572
ct	FBgn0004198	FBgn0004198	ct	1	experimental evidence of TF activity and DNA binding	FBgn0004198	5.70336
cwo	FBgn0259938	FBgn0259938	cwo	1	experimental evidence of TF activity and DNA binding	FBgn0259938	18.0193
da	FBgn0000413	FBgn0000413	da	1	experimental evidence of TF activity and DNA binding	FBgn0000413	30.7702
Dif	FBgn0011274	FBgn0011274	Dif	1	experimental evidence of TF activity and DNA binding	FBgn0011274	7.07984
dl	FBgn0260632	FBgn0260632	dl	1	experimental evidence of TF activity and DNA binding	FBgn0260632	15.4435
Dp	FBgn0011763	FBgn0011763	Dp	1	experimental evidence of TF activity and DNA binding	FBgn0011763	59.3161
Dref	FBgn0015664	FBgn0015664	Dref	1	experimental evidence of TF activity and DNA binding	FBgn0015664	23.3128
dwg	FBgn0000520	FBgn0000520	dwg	1	experimental evidence of TF activity and DNA binding	FBgn0000520	14.2336
E2f	FBgn0011766	FBgn0011766	E2f	1	experimental evidence of TF activity and DNA binding	FBgn0011766	81.7615
E2f2	FBgn0024371	FBgn0024371	E2f2	1	experimental evidence of TF activity and DNA binding	FBgn0024371	33.8205
Eip74EF	FBgn0000567	FBgn0000567	Eip74EF	1	experimental evidence of TF activity and DNA binding	FBgn0000567	13.6848
exd	FBgn0000611	FBgn0000611	exd	1	experimental evidence of TF activity and DNA binding	FBgn0000611	34.7544
foxo	FBgn0038197	FBgn0038197	foxo	1	experimental evidence of TF activity and DNA binding	FBgn0038197	2.10475
ftz-f1	FBgn0001078	FBgn0001078	ftz-f1	1	experimental evidence of TF activity and DNA binding	FBgn0001078	6.56269
grau	FBgn0001133	FBgn0001133	grau	1	experimental evidence of TF activity and DNA binding	FBgn0001133	41.9657
h	FBgn0001168	FBgn0001168	h	1	experimental evidence of TF activity and DNA binding	FBgn0001168	61.7732
Hr39	FBgn0010229	FBgn0261239	Hr39	1	experimental evidence of TF activity and DNA binding	FBgn0261239	14.0545
Hsf	FBgn0001222	FBgn0001222	Hsf	1	experimental evidence of TF activity and DNA binding	FBgn0001222	27.4771
Jra	FBgn0001291	FBgn0001291	Jra	1	experimental evidence of TF activity and DNA binding	FBgn0001291	138.635
kay	FBgn0001297	FBgn0001297	kay	1	experimental evidence of TF activity and DNA binding	FBgn0001297	255.141
Mad	FBgn0011648	FBgn0011648	Mad	1	experimental evidence of TF activity and DNA binding	FBgn0011648	6.681
maf-S	FBgn0034534	FBgn0034534	maf-S	1	experimental evidence of TF activity and DNA binding	FBgn0034534	242.154
Med	FBgn0011655	FBgn0011655	Med	1	experimental evidence of TF activity and DNA binding	FBgn0011655	25.0499
Mef2	FBgn0011656	FBgn0011656	Mef2	1	experimental evidence of TF activity and DNA binding	FBgn0011656	10.4535
Mio	FBgn0032940	FBgn0032940	Mio	1	experimental evidence of TF activity and DNA binding	FBgn0032940	21.2297
Mrtf	FBgn0052296	FBgn0052296	Mrtf	1	experimental evidence of TF activity and DNA binding	FBgn0052296	5.41867
MTF-1	FBgn0040305	FBgn0040305	MTF-1	1	experimental evidence of TF activity and DNA binding	FBgn0040305	14.0039
Myb	FBgn0002914	FBgn0002914	Myb	1	experimental evidence of TF activity and DNA binding	FBgn0002914	73.9913
p53	FBgn0039044	FBgn0039044	p53	1	experimental evidence of TF activity and DNA binding	FBgn0039044	7.38671
pan	FBgn0085432	FBgn0085432	pan	1	experimental evidence of TF activity and DNA binding	FBgn0085432	11.9206
Pcl	FBgn0003044	FBgn0003044	Pcl	1	experimental evidence of TF activity and DNA binding	FBgn0003044	17.084
Pdp1	FBgn0016694	FBgn0016694	Pdp1	1	experimental evidence of TF activity and DNA binding	FBgn0016694	11.0984
pnr	FBgn0003117	FBgn0003117	pnr	1	experimental evidence of TF activity and DNA binding	FBgn0003117	123.391
pnt	FBgn0003118	FBgn0003118	pnt	1	experimental evidence of TF activity and DNA binding	FBgn0003118	108.011
sd	FBgn0003345	FBgn0003345	sd	1	experimental evidence of TF activity and DNA binding	FBgn0003345	26.4163
shn	FBgn0003396	FBgn0003396	shn	1	experimental evidence of TF activity and DNA binding	FBgn0003396	8.22468
sima	FBgn0015542	FBgn0015542	sima	1	experimental evidence of TF activity and DNA binding	FBgn0266411	35.5838
srp	FBgn0003507	FBgn0003507	srp	1	experimental evidence of TF activity and DNA binding	FBgn0003507	105.501
Sry-beta	FBgn0003511	FBgn0003511	Sry-beta	1	experimental evidence of TF activity and DNA binding	FBgn0003511	26.3814
Sry-delta	FBgn0003512	FBgn0003512	Sry-delta	1	experimental evidence of TF activity and DNA binding	FBgn0003512	89.5671
Ssb-c31a	FBgn0015299	FBgn0015299	Ssb-c31a	1	experimental evidence of TF activity and DNA binding	FBgn0015299	79.5123
Stat92E	FBgn0016917	FBgn0016917	Stat92E	1	experimental evidence of TF activity and DNA binding	FBgn0016917	67.4386
Su(H)	FBgn0004837	FBgn0004837	Su(H)	1	experimental evidence of TF activity and DNA binding	FBgn0004837	2.69176
su(Hw)	FBgn0003567	FBgn0003567	su(Hw)	1	experimental evidence of TF activity and DNA binding	FBgn0003567	32.3989
tgo	FBgn0015014	FBgn0015014	tgo	1	experimental evidence of TF activity and DNA binding	FBgn0264075	29.8597
Trf2	FBgn0026758	FBgn0261793	Trf2	1	experimental evidence of TF activity and DNA binding	FBgn0261793	14.9396
Trl	FBgn0013263	FBgn0013263	Trl	1	experimental evidence of TF activity and DNA binding	FBgn0013263	144.628
tsh	FBgn0003866	FBgn0003866	tsh	1	experimental evidence of TF activity and DNA binding	FBgn0003866	38.2824
ttk	FBgn0003870	FBgn0003870	ttk	1	experimental evidence of TF activity and DNA binding	FBgn0003870	15.303
vri	FBgn0016076	FBgn0016076	vri	1	experimental evidence of TF activity and DNA binding	FBgn0016076	34.729
z	FBgn0004050	FBgn0004050	z	1	experimental evidence of TF activity and DNA binding	FBgn0004050	37.2587
zfh1	FBgn0004606	FBgn0004606	zfh1	1	experimental evidence of TF activity and DNA binding	FBgn0004606	50.8671
ATbp	FBgn0039946	FBgn0039946	ATbp	2	experimental evidence of TF activity and predicted DNA binding	FBgn0039946	2.54586
CoRest	FBgn0053525	FBgn0261573	CoRest	2	experimental evidence of TF activity and predicted DNA binding	FBgn0261573	33.4835
crc	FBgn0000370	FBgn0000370	crc	2	experimental evidence of TF activity and predicted DNA binding	FBgn0000370	310.245
dys	FBgn0039411	FBgn0039411	dys	2	experimental evidence of TF activity and predicted DNA binding	FBgn0039411	1.57918
emc	FBgn0000575	FBgn0000575	emc	2	experimental evidence of TF activity and predicted DNA binding	FBgn0000575	40.1958
Hand	FBgn0032209	FBgn0032209	Hand	2	experimental evidence of TF activity and predicted DNA binding	FBgn0032209	2.30548
MBD-like	FBgn0027950	FBgn0027950	MBD-like	2	experimental evidence of TF activity and predicted DNA binding	FBgn0027950	70.1104
mbf1	FBgn0026208	FBgn0262732	mbf1	2	experimental evidence of TF activity and predicted DNA binding	FBgn0262732	296.175
Met	FBgn0002723	FBgn0002723	Met	2	experimental evidence of TF activity and predicted DNA binding	FBgn0002723	5.40543
nej	FBgn0015624	FBgn0261617	nej	2	experimental evidence of TF activity and predicted DNA binding	FBgn0261617	15.0972
Rel	FBgn0014018	FBgn0014018	Rel	2	experimental evidence of TF activity and predicted DNA binding	FBgn0014018	46.489
sage	FBgn0037672	FBgn0037672	sage	2	experimental evidence of TF activity and predicted DNA binding	FBgn0037672	5.99434
tai	FBgn0041092	FBgn0041092	tai	2	experimental evidence of TF activity and predicted DNA binding	FBgn0041092	13.8526
ush	FBgn0003963	FBgn0003963	ush	2	experimental evidence of TF activity and predicted DNA binding	FBgn0003963	65.5665
achi	FBgn0033749	FBgn0033749	achi	3	predicted/unknown TF activity and experimental evidence of DNA binding	FBgn0033749	9.37124
Alh	FBgn0037471	FBgn0261238	Alh	3	predicted/unknown TF activity and experimental evidence of DNA binding	FBgn0261238	9.61743
Bap60	FBgn0025463	FBgn0025463	Bap60	3	predicted/unknown TF activity and experimental evidence of DNA binding	FBgn0025463	51.0242
BEAF-32	FBgn0015602	FBgn0015602	BEAF-32	3	predicted/unknown TF activity and experimental evidence of DNA binding	FBgn0015602	100.114
bigmax	FBgn0039509	FBgn0039509	bigmax	3	predicted/unknown TF activity and experimental evidence of DNA binding	FBgn0039509	41.6649
btn	FBgn0014949	FBgn0014949	btn	3	predicted/unknown TF activity and experimental evidence of DNA binding	FBgn0014949	1.49461
CG10447	FBgn0032816	FBgn0032816	Nf-YB	3	predicted/unknown TF activity and experimental evidence of DNA binding	FBgn0032816	22.6168
CG11294	FBgn0030058	FBgn0030058	CG11294	3	predicted/unknown TF activity and experimental evidence of DNA binding	FBgn0030058	3.1672
CG3075	FBgn0029905	FBgn0029905	Nf-YC	3	predicted/unknown TF activity and experimental evidence of DNA binding	FBgn0029905	7.99999
CG6272	FBgn0036126	FBgn0036126	CG6272	3	predicted/unknown TF activity and experimental evidence of DNA binding	FBgn0036126	129.403
cnc	FBgn0000338	FBgn0262975	cnc	3	predicted/unknown TF activity and experimental evidence of DNA binding	FBgn0262975	13.1305
crp	FBgn0001994	FBgn0001994	crp	3	predicted/unknown TF activity and experimental evidence of DNA binding	FBgn0001994	25.7254
cyc	FBgn0023094	FBgn0023094	cyc	3	predicted/unknown TF activity and experimental evidence of DNA binding	FBgn0023094	27.3231
Deaf1	FBgn0013799	FBgn0013799	Deaf1	3	predicted/unknown TF activity and experimental evidence of DNA binding	FBgn0013799	35.4638
Dsp1	FBgn0011764	FBgn0011764	Dsp1	3	predicted/unknown TF activity and experimental evidence of DNA binding	FBgn0011764	20.3225
EcR	FBgn0000546	FBgn0000546	EcR	3	predicted/unknown TF activity and experimental evidence of DNA binding	FBgn0000546	9.5752
ERR	FBgn0035849	FBgn0035849	ERR	3	predicted/unknown TF activity and experimental evidence of DNA binding	FBgn0035849	9.48346
HLHm3	FBgn0002609	FBgn0002609	HLHm3	3	predicted/unknown TF activity and experimental evidence of DNA binding	FBgn0002609	5.48895
Hnf4	FBgn0004914	FBgn0004914	Hnf4	3	predicted/unknown TF activity and experimental evidence of DNA binding	FBgn0004914	33.7792
Hr78	FBgn0015239	FBgn0015239	Hr78	3	predicted/unknown TF activity and experimental evidence of DNA binding	FBgn0015239	32.23
Hr96	FBgn0015240	FBgn0015240	Hr96	3	predicted/unknown TF activity and experimental evidence of DNA binding	FBgn0015240	12.5328
Lag1	FBgn0040918	FBgn0040918	schlank	3	predicted/unknown TF activity and experimental evidence of DNA binding	FBgn0040918	22.3498
Max	FBgn0017578	FBgn0017578	Max	3	predicted/unknown TF activity and experimental evidence of DNA binding	FBgn0017578	42.013
mip120	FBgn0033846	FBgn0033846	mip120	3	predicted/unknown TF activity and experimental evidence of DNA binding	FBgn0033846	24.5855
mip130	FBgn0023509	FBgn0023509	mip130	3	predicted/unknown TF activity and experimental evidence of DNA binding	FBgn0023509	42.716
NFAT	FBgn0030505	FBgn0030505	NFAT	3	predicted/unknown TF activity and experimental evidence of DNA binding	FBgn0030505	16.7157
NK7.1	FBgn0024321	FBgn0024321	NK7.1	3	predicted/unknown TF activity and experimental evidence of DNA binding	FBgn0024321	2.44051
osa	FBgn0003013	FBgn0261885	osa	3	predicted/unknown TF activity and experimental evidence of DNA binding	FBgn0261885	44.5498
pho	FBgn0002521	FBgn0002521	pho	3	predicted/unknown TF activity and experimental evidence of DNA binding	FBgn0002521	12.4849
phol	FBgn0035997	FBgn0035997	phol	3	predicted/unknown TF activity and experimental evidence of DNA binding	FBgn0035997	13.641
psq	FBgn0004399	FBgn0263102	psq	3	predicted/unknown TF activity and experimental evidence of DNA binding	FBgn0263102	50.4591
Pur-alpha	FBgn0022361	FBgn0022361	Pur-alpha	3	predicted/unknown TF activity and experimental evidence of DNA binding	FBgn0022361	4.78747
Rbf	FBgn0015799	FBgn0015799	Rbf	3	predicted/unknown TF activity and experimental evidence of DNA binding	FBgn0015799	36.7795
Rbf2	FBgn0038390	FBgn0038390	Rbf2	3	predicted/unknown TF activity and experimental evidence of DNA binding	FBgn0038390	5.05756
Rfx	FBgn0020379	FBgn0020379	Rfx	3	predicted/unknown TF activity and experimental evidence of DNA binding	FBgn0020379	2.93215
Sox14	FBgn0005612	FBgn0005612	Sox14	3	predicted/unknown TF activity and experimental evidence of DNA binding	FBgn0005612	15.9439
Su(var)205	FBgn0003607	FBgn0003607	Su(var)205	3	predicted/unknown TF activity and experimental evidence of DNA binding	FBgn0003607	369.423
Su(var)3-7	FBgn0003598	FBgn0003598	Su(var)3-7	3	predicted/unknown TF activity and experimental evidence of DNA binding	FBgn0003598	14.576
Taf1	FBgn0010355	FBgn0010355	Taf1	3	predicted/unknown TF activity and experimental evidence of DNA binding	FBgn0010355	21.0033
TFAM	FBgn0038805	FBgn0038805	TFAM	3	predicted/unknown TF activity and experimental evidence of DNA binding	FBgn0038805	83.6707
Thd1	FBgn0026869	FBgn0026869	Thd1	3	predicted/unknown TF activity and experimental evidence of DNA binding	FBgn0026869	15.4084
Trf	FBgn0010287	FBgn0010287	Trf	3	predicted/unknown TF activity and experimental evidence of DNA binding	FBgn0010287	11.3957
trx	FBgn0003862	FBgn0003862	trx	3	predicted/unknown TF activity and experimental evidence of DNA binding	FBgn0003862	5.23236
Usf	FBgn0029711	FBgn0029711	Usf	3	predicted/unknown TF activity and experimental evidence of DNA binding	FBgn0029711	1.75799
usp	FBgn0003964	FBgn0003964	usp	3	predicted/unknown TF activity and experimental evidence of DNA binding	FBgn0003964	42.2242
A3-3	FBgn0028550	FBgn0028550	Atf3	4	predicted/unknown TF activity and/or predicted DNA binding	FBgn0028550	6.56505
Ada2b	FBgn0037555	FBgn0037555	Ada2b	4	predicted/unknown TF activity and/or predicted DNA binding	FBgn0037555	19.294
ash1	FBgn0005386	FBgn0005386	ash1	4	predicted/unknown TF activity and/or predicted DNA binding	FBgn0005386	5.08136
Atf6	FBgn0033010	FBgn0033010	Atf6	4	predicted/unknown TF activity and/or predicted DNA binding	FBgn0033010	4.36925
az2	FBgn0025185	FBgn0025185	az2	4	predicted/unknown TF activity and/or predicted DNA binding	FBgn0025185	27.7094
Bap170	FBgn0042085	FBgn0042085	Bap170	4	predicted/unknown TF activity and/or predicted DNA binding	FBgn0042085	27.1485
bbx	FBgn0024251	FBgn0024251	bbx	4	predicted/unknown TF activity and/or predicted DNA binding	FBgn0024251	16.3411
brm	FBgn0000212	FBgn0000212	brm	4	predicted/unknown TF activity and/or predicted DNA binding	FBgn0000212	25.6882
bs	FBgn0004101	FBgn0004101	bs	4	predicted/unknown TF activity and/or predicted DNA binding	FBgn0004101	10.0387
BtbVII	FBgn0012049	FBgn0263108	BtbVII	4	predicted/unknown TF activity and/or predicted DNA binding	FBgn0263108	74.5387
cbt	FBgn0043364	FBgn0043364	cbt	4	predicted/unknown TF activity and/or predicted DNA binding	FBgn0043364	18.7081
Cenp-C	FBgn0086697	FBgn0086697	Cenp-C	4	predicted/unknown TF activity and/or predicted DNA binding	FBgn0086697	11.9643
cg	FBgn0000289	FBgn0000289	cg	4	predicted/unknown TF activity and/or predicted DNA binding	FBgn0000289	39.2084
CG10147	FBgn0035702	FBgn0035702	CG10147	4	predicted/unknown TF activity and/or predicted DNA binding	FBgn0035702	5.08143
CG10209	FBgn0033971	FBgn0033971	CG10209	4	predicted/unknown TF activity and/or predicted DNA binding	FBgn0033971	7.09105
CG1024	FBgn0027514	FBgn0027514	CG1024	4	predicted/unknown TF activity and/or predicted DNA binding	FBgn0027514	6.99983
CG10267	FBgn0037446	FBgn0037446	Zif	4	predicted/unknown TF activity and/or predicted DNA binding	FBgn0037446	90.8353
CG10274	FBgn0035690	FBgn0035690	CG10274	4	predicted/unknown TF activity and/or predicted DNA binding	FBgn0035690	13.785
CG10321	FBgn0034643	FBgn0034643	CG10321	4	predicted/unknown TF activity and/or predicted DNA binding	FBgn0034643	52.7322
CG10366	FBgn0032814	FBgn0032814	CG10366	4	predicted/unknown TF activity and/or predicted DNA binding	FBgn0032814	13.0644
CG10462	FBgn0032815	FBgn0032815	CG10462	4	predicted/unknown TF activity and/or predicted DNA binding	FBgn0032815	16.3829
CG10543	FBgn0034570	FBgn0034570	CG10543	4	predicted/unknown TF activity and/or predicted DNA binding	FBgn0034570	12.4293
CG10631	FBgn0032817	FBgn0032817	CG10631	4	predicted/unknown TF activity and/or predicted DNA binding	FBgn0032817	5.14227
CG10654	FBgn0036294	FBgn0036294	CG10654	4	predicted/unknown TF activity and/or predicted DNA binding	FBgn0036294	13.5655
CG10669	FBgn0039329	FBgn0039329	CG10669	4	predicted/unknown TF activity and/or predicted DNA binding	FBgn0039329	2.94535
CG10949	FBgn0032858	FBgn0032858	CG10949	4	predicted/unknown TF activity and/or predicted DNA binding	FBgn0032858	28.1672
CG10959	FBgn0030010	FBgn0030010	CG10959	4	predicted/unknown TF activity and/or predicted DNA binding	FBgn0030010	4.81234
CG10979	FBgn0037379	FBgn0037379	CG10979	4	predicted/unknown TF activity and/or predicted DNA binding	FBgn0037379	25.2419
CG11247	FBgn0037120	FBgn0037120	CG11247	4	predicted/unknown TF activity and/or predicted DNA binding	FBgn0037120	19.4984
CG11398	FBgn0040366	FBgn0040366	CG11398	4	predicted/unknown TF activity and/or predicted DNA binding	FBgn0040366	8.0842
CG11414	FBgn0035024	FBgn0035024	CG11414	4	predicted/unknown TF activity and/or predicted DNA binding	FBgn0035024	28.7147
CG11456	FBgn0037031	FBgn0037031	CG11456	4	predicted/unknown TF activity and/or predicted DNA binding	FBgn0037031	6.98008
CG11560	FBgn0036249	FBgn0036249	CG11560	4	predicted/unknown TF activity and/or predicted DNA binding	FBgn0036249	11.4164
CG11695	FBgn0030316	FBgn0030316	CG11695	4	predicted/unknown TF activity and/or predicted DNA binding	FBgn0030316	10.7901
CG11696	FBgn0030314	FBgn0030314	CG11696	4	predicted/unknown TF activity and/or predicted DNA binding	FBgn0030314	15.6773
CG11723	FBgn0031391	FBgn0031391	CG11723	4	predicted/unknown TF activity and/or predicted DNA binding	FBgn0031391	32.3515
CG11902	FBgn0028647	FBgn0028647	CG11902	4	predicted/unknown TF activity and/or predicted DNA binding	FBgn0028647	4.69798
CG11906	FBgn0034425	FBgn0034425	CG11906	4	predicted/unknown TF activity and/or predicted DNA binding	FBgn0034425	15.922
CG12054	FBgn0039831	FBgn0039831	CG12054	4	predicted/unknown TF activity and/or predicted DNA binding	FBgn0039831	37.6135
CG12124	FBgn0030112	FBgn0260789	mxc	4	predicted/unknown TF activity and/or predicted DNA binding	FBgn0260789	14.6168
CG12219	FBgn0043796	FBgn0043796	CG12219	4	predicted/unknown TF activity and/or predicted DNA binding	FBgn0043796	11.627
CG12236	FBgn0029822	FBgn0029822	CG12236	4	predicted/unknown TF activity and/or predicted DNA binding	FBgn0029822	8.4059
CG12299	FBgn0032295	FBgn0032295	CG12299	4	predicted/unknown TF activity and/or predicted DNA binding	FBgn0032295	29.4493
CG1233	FBgn0035137	FBgn0035137	CG1233	4	predicted/unknown TF activity and/or predicted DNA binding	FBgn0035137	16.4647
CG12391	FBgn0033581	FBgn0033581	CG12391	4	predicted/unknown TF activity and/or predicted DNA binding	FBgn0033581	53.0252
CG12744	FBgn0033459	FBgn0033459	CG12744	4	predicted/unknown TF activity and/or predicted DNA binding	FBgn0033459	15.9067
CG12942	FBgn0033569	FBgn0033569	CG12942	4	predicted/unknown TF activity and/or predicted DNA binding	FBgn0033569	13.1565
CG13123	FBgn0032150	FBgn0032150	CG13123	4	predicted/unknown TF activity and/or predicted DNA binding	FBgn0032150	9.06893
CG13204	FBgn0033627	FBgn0033627	CG13204	4	predicted/unknown TF activity and/or predicted DNA binding	FBgn0033627	4.90217
CG13624	FBgn0039209	FBgn0039209	CG13624	4	predicted/unknown TF activity and/or predicted DNA binding	FBgn0039209	33.8029
CG13775	FBgn0031874	FBgn0031874	CG13775	4	predicted/unknown TF activity and/or predicted DNA binding	FBgn0031874	3.59002
CG13897	FBgn0035160	FBgn0035160	CG13897	4	predicted/unknown TF activity and/or predicted DNA binding	FBgn0035160	1.63535
CG14667	FBgn0037317	FBgn0037317	CG14667	4	predicted/unknown TF activity and/or predicted DNA binding	FBgn0037317	18.479
CG14710	FBgn0037920	FBgn0037920	CG14710	4	predicted/unknown TF activity and/or predicted DNA binding	FBgn0037920	6.07304
CG14711	FBgn0037922	FBgn0037922	CG14711	4	predicted/unknown TF activity and/or predicted DNA binding	FBgn0037922	30.188
CG14962	FBgn0035407	FBgn0035407	CG14962	4	predicted/unknown TF activity and/or predicted DNA binding	FBgn0035407	19.1785
CG15011	FBgn0035518	FBgn0035518	CG15011	4	predicted/unknown TF activity and/or predicted DNA binding	FBgn0035518	21.9745
CG15073	FBgn0034379	FBgn0034379	CG15073	4	predicted/unknown TF activity and/or predicted DNA binding	FBgn0034379	3.18083
CG1529	FBgn0031144	FBgn0031144	CG1529	4	predicted/unknown TF activity and/or predicted DNA binding	FBgn0031144	9.6389
CG15436	FBgn0031610	FBgn0031610	CG15436	4	predicted/unknown TF activity and/or predicted DNA binding	FBgn0031610	5.49359
CG15514	FBgn0039712	FBgn0039712	CG15514	4	predicted/unknown TF activity and/or predicted DNA binding	FBgn0039712	53.5922
CG1602	FBgn0033186	FBgn0033186	CG1602	4	predicted/unknown TF activity and/or predicted DNA binding	FBgn0033186	4.79205
CG1603	FBgn0033185	FBgn0033185	CG1603	4	predicted/unknown TF activity and/or predicted DNA binding	FBgn0033185	26.9719
CG1621	FBgn0033182	FBgn0263240	Coop	4	predicted/unknown TF activity and/or predicted DNA binding	FBgn0263240	28.9731
CG1663	FBgn0033449	FBgn0033449	CG1663	4	predicted/unknown TF activity and/or predicted DNA binding	FBgn0033449	7.97494
CG17153	FBgn0036248	FBgn0036248	ssp	4	predicted/unknown TF activity and/or predicted DNA binding	FBgn0036248	17.6167
CG17186	FBgn0038741	FBgn0038741	CG17186	4	predicted/unknown TF activity and/or predicted DNA binding	FBgn0038741	6.92063
CG17328	FBgn0028895	FBgn0028895	CG17328	4	predicted/unknown TF activity and/or predicted DNA binding	FBgn0028895	2.70341
CG17359	FBgn0036396	FBgn0036396	CG17359	4	predicted/unknown TF activity and/or predicted DNA binding	FBgn0036396	7.85086
CG17361	FBgn0036395	FBgn0036395	CG17361	4	predicted/unknown TF activity and/or predicted DNA binding	FBgn0036395	3.14991
CG17385	FBgn0033934	FBgn0033934	CG17385	4	predicted/unknown TF activity and/or predicted DNA binding	FBgn0033934	88.9472
CG17568	FBgn0032763	FBgn0032763	CG17568	4	predicted/unknown TF activity and/or predicted DNA binding	FBgn0032763	3.9669
CG17612	FBgn0031597	FBgn0031597	CG17612	4	predicted/unknown TF activity and/or predicted DNA binding	FBgn0031597	3.91973
CG17802	FBgn0038549	FBgn0038549	CG17802	4	predicted/unknown TF activity and/or predicted DNA binding	FBgn0038549	8.65148
CG17806	FBgn0038548	FBgn0038548	CG17806	4	predicted/unknown TF activity and/or predicted DNA binding	FBgn0038548	3.64542
CG17829	FBgn0025635	FBgn0025635	CG17829	4	predicted/unknown TF activity and/or predicted DNA binding	FBgn0025635	10.6652
CG17836	FBgn0038661	FBgn0261113	Xrp1	4	predicted/unknown TF activity and/or predicted DNA binding	FBgn0261113	388.042
CG17912	FBgn0032600	FBgn0032600	CG17912	4	predicted/unknown TF activity and/or predicted DNA binding	FBgn0032600	42.6919
CG1792	FBgn0039860	FBgn0039860	CG1792	4	predicted/unknown TF activity and/or predicted DNA binding	FBgn0039860	8.71075
CG18011	FBgn0033491	FBgn0033491	CG18011	4	predicted/unknown TF activity and/or predicted DNA binding	FBgn0033491	2.85975
CG18262	FBgn0030012	FBgn0030012	CG18262	4	predicted/unknown TF activity and/or predicted DNA binding	FBgn0030012	6.11927
CG1832	FBgn0032979	FBgn0032979	CG1832	4	predicted/unknown TF activity and/or predicted DNA binding	FBgn0032979	52.388
CG18446	FBgn0033458	FBgn0033458	CG18446	4	predicted/unknown TF activity and/or predicted DNA binding	FBgn0033458	9.71248
CG1845	FBgn0033155	FBgn0033155	Br140	4	predicted/unknown TF activity and/or predicted DNA binding	FBgn0033155	22.8293
CG18476	FBgn0037931	FBgn0037931	CG18476	4	predicted/unknown TF activity and/or predicted DNA binding	FBgn0037931	4.76666
CG18619	FBgn0032202	FBgn0032202	CG18619	4	predicted/unknown TF activity and/or predicted DNA binding	FBgn0032202	354.512
CG18764	FBgn0042205	FBgn0042205	CG18764	4	predicted/unknown TF activity and/or predicted DNA binding	FBgn0042205	4.3393
CG1965	FBgn0037466	FBgn0037466	CG1965	4	predicted/unknown TF activity and/or predicted DNA binding	FBgn0037466	9.56072
CG2116	FBgn0030003	FBgn0030003	CG2116	4	predicted/unknown TF activity and/or predicted DNA binding	FBgn0030003	22.6366
CG2129	FBgn0030008	FBgn0030008	CG2129	4	predicted/unknown TF activity and/or predicted DNA binding	FBgn0030008	7.09958
CG2199	FBgn0035213	FBgn0035213	CG2199	4	predicted/unknown TF activity and/or predicted DNA binding	FBgn0035213	40.2825
CG2202	FBgn0030240	FBgn0030240	CG2202	4	predicted/unknown TF activity and/or predicted DNA binding	FBgn0030240	12.3089
CG2678	FBgn0014931	FBgn0014931	CG2678	4	predicted/unknown TF activity and/or predicted DNA binding	FBgn0014931	6.17639
CG2712	FBgn0024975	FBgn0024975	CG2712	4	predicted/unknown TF activity and/or predicted DNA binding	FBgn0024975	4.74541
CG2889	FBgn0030206	FBgn0030206	CG2889	4	predicted/unknown TF activity and/or predicted DNA binding	FBgn0030206	29.6096
CG30020	FBgn0050020	FBgn0050020	CG30020	4	predicted/unknown TF activity and/or predicted DNA binding	FBgn0050020	31.279
CG30077	FBgn0050077	FBgn0050077	blos1	4	predicted/unknown TF activity and/or predicted DNA binding	FBgn0050077	10.6343
CG3032	FBgn0029928	FBgn0029928	CG3032	4	predicted/unknown TF activity and/or predicted DNA binding	FBgn0029928	2.89283
CG3065	FBgn0034946	FBgn0034946	CG3065	4	predicted/unknown TF activity and/or predicted DNA binding	FBgn0034946	21.5608
CG31169	FBgn0051169	FBgn0263048	CG43343	4	predicted/unknown TF activity and/or predicted DNA binding	FBgn0263048	4.26567
CG31224	FBgn0051224	FBgn0051224	CG31224	4	predicted/unknown TF activity and/or predicted DNA binding	FBgn0051224	15.2072
CG31365	FBgn0051365	FBgn0051365	CG31365	4	predicted/unknown TF activity and/or predicted DNA binding	FBgn0051365	19.0294
CG31367	FBgn0051367	FBgn0261641	CG42724	4	predicted/unknown TF activity and/or predicted DNA binding	FBgn0261641	61.1078
CG31388	FBgn0051388	FBgn0051388	CG31388	4	predicted/unknown TF activity and/or predicted DNA binding	FBgn0051388	8.84577
CG31612	FBgn0051612	FBgn0051612	CG31612	4	predicted/unknown TF activity and/or predicted DNA binding	FBgn0051612	7.66982
CG32767	FBgn0052767	FBgn0052767	CG32767	4	predicted/unknown TF activity and/or predicted DNA binding	FBgn0052767	8.35417
CG32772	FBgn0052772	FBgn0052772	CG32772	4	predicted/unknown TF activity and/or predicted DNA binding	FBgn0052772	19.1198
CG32778	FBgn0052778	FBgn0262973	CG43284	4	predicted/unknown TF activity and/or predicted DNA binding	FBgn0263772	176.327
CG3281	FBgn0037967	FBgn0260741	CG3281	4	predicted/unknown TF activity and/or predicted DNA binding	FBgn0260741	7.55426
CG33213	FBgn0053213	FBgn0053213	CG33213	4	predicted/unknown TF activity and/or predicted DNA binding	FBgn0053213	10.6099
CG3407	FBgn0031573	FBgn0031573	CG3407	4	predicted/unknown TF activity and/or predicted DNA binding	FBgn0031573	3.00125
CG34422	FBgn0085451	FBgn0085451	CG34422	4	predicted/unknown TF activity and/or predicted DNA binding	FBgn0085451	18.9118
CG3654	FBgn0036004	FBgn0036004	Jarid2	4	predicted/unknown TF activity and/or predicted DNA binding	FBgn0036004	11.2058
CG3711	FBgn0040344	FBgn0040344	CG3711	4	predicted/unknown TF activity and/or predicted DNA binding	FBgn0040344	16.0559
CG3838	FBgn0032130	FBgn0032130	CG3838	4	predicted/unknown TF activity and/or predicted DNA binding	FBgn0032130	5.1468
CG3847	FBgn0029867	FBgn0029867	CG3847	4	predicted/unknown TF activity and/or predicted DNA binding	FBgn0029867	58.1255
CG3891	FBgn0035993	FBgn0035993	Nf-YA	4	predicted/unknown TF activity and/or predicted DNA binding	FBgn0035993	4.49598
CG3909	FBgn0027524	FBgn0027524	CG3909	4	predicted/unknown TF activity and/or predicted DNA binding	FBgn0027524	21.8703
CG3919	FBgn0036423	FBgn0036423	CG3919	4	predicted/unknown TF activity and/or predicted DNA binding	FBgn0036423	3.31761
CG3995	FBgn0038472	FBgn0038472	CG3995	4	predicted/unknown TF activity and/or predicted DNA binding	FBgn0038472	46.7892
CG4282	FBgn0034114	FBgn0034114	CG4282	4	predicted/unknown TF activity and/or predicted DNA binding	FBgn0034114	13.5911
CG4360	FBgn0038787	FBgn0038787	CG4360	4	predicted/unknown TF activity and/or predicted DNA binding	FBgn0038787	23.1962
CG4424	FBgn0038765	FBgn0038765	CG4424	4	predicted/unknown TF activity and/or predicted DNA binding	FBgn0038765	5.94402
CG4496	FBgn0031894	FBgn0031894	CG4496	4	predicted/unknown TF activity and/or predicted DNA binding	FBgn0031894	5.0569
CG4557	FBgn0029912	FBgn0029912	CG4557	4	predicted/unknown TF activity and/or predicted DNA binding	FBgn0029912	14.1305
CG4617	FBgn0029936	FBgn0029936	CG4617	4	predicted/unknown TF activity and/or predicted DNA binding	FBgn0029936	16.8785
CG4644	FBgn0031300	FBgn0261938	mtRNApol	4	predicted/unknown TF activity and/or predicted DNA binding	FBgn0261938	5.15606
CG4707	FBgn0035036	FBgn0035036	CG4707	4	predicted/unknown TF activity and/or predicted DNA binding	FBgn0035036	9.46398
CG4730	FBgn0039355	FBgn0039355	CG4730	4	predicted/unknown TF activity and/or predicted DNA binding	FBgn0039355	5.54687
CG4820	FBgn0037876	FBgn0037876	CG4820	4	predicted/unknown TF activity and/or predicted DNA binding	FBgn0037876	6.49424
CG4854	FBgn0038766	FBgn0038766	CG4854	4	predicted/unknown TF activity and/or predicted DNA binding	FBgn0038766	4.00768
CG4936	FBgn0038768	FBgn0038768	CG4936	4	predicted/unknown TF activity and/or predicted DNA binding	FBgn0038768	34.3598
CG5147	FBgn0036775	FBgn0036775	CG5147	4	predicted/unknown TF activity and/or predicted DNA binding	FBgn0036775	19.4238
CG5245	FBgn0038047	FBgn0038047	CG5245	4	predicted/unknown TF activity and/or predicted DNA binding	FBgn0038047	1.82519
CG5591	FBgn0034926	FBgn0034926	CG5591	4	predicted/unknown TF activity and/or predicted DNA binding	FBgn0263667	8.18072
CG5641	FBgn0038046	FBgn0038046	CG5641	4	predicted/unknown TF activity and/or predicted DNA binding	FBgn0038046	115.61
CG5669	FBgn0039169	FBgn0039169	Spps	4	predicted/unknown TF activity and/or predicted DNA binding	FBgn0039169	9.95286
CG6254	FBgn0037794	FBgn0037794	CG6254	4	predicted/unknown TF activity and/or predicted DNA binding	FBgn0037794	15.0175
CG6276	FBgn0038316	FBgn0038316	CG6276	4	predicted/unknown TF activity and/or predicted DNA binding	FBgn0038316	13.3888
CG6654	FBgn0038301	FBgn0038301	CG6654	4	predicted/unknown TF activity and/or predicted DNA binding	FBgn0038301	5.54957
CG6689	FBgn0037877	FBgn0037877	CG6689	4	predicted/unknown TF activity and/or predicted DNA binding	FBgn0037877	13.0344
CG6791	FBgn0037918	FBgn0037918	CG6791	4	predicted/unknown TF activity and/or predicted DNA binding	FBgn0037918	19.95
CG6792	FBgn0032401	FBgn0032401	CG6792	4	predicted/unknown TF activity and/or predicted DNA binding	FBgn0032401	4.36276
CG6808	FBgn0037921	FBgn0037921	CG6808	4	predicted/unknown TF activity and/or predicted DNA binding	FBgn0037921	16.8665
CG6813	FBgn0037923	FBgn0037923	CG6813	4	predicted/unknown TF activity and/or predicted DNA binding	FBgn0037923	1.97065
CG6905	FBgn0035136	FBgn0035136	CG6905	4	predicted/unknown TF activity and/or predicted DNA binding	FBgn0265574	21.1192
CG7099	FBgn0032517	FBgn0032517	CG7099	4	predicted/unknown TF activity and/or predicted DNA binding	FBgn0032517	5.15081
CG7101	FBgn0030963	FBgn0030963	CG7101	4	predicted/unknown TF activity and/or predicted DNA binding	FBgn0030963	6.29655
CG7357	FBgn0038551	FBgn0038551	CG7357	4	predicted/unknown TF activity and/or predicted DNA binding	FBgn0038551	41.9239
CG7372	FBgn0036522	FBgn0036522	CG7372	4	predicted/unknown TF activity and/or predicted DNA binding	FBgn0036522	7.95796
CG7386	FBgn0035691	FBgn0035691	CG7386	4	predicted/unknown TF activity and/or predicted DNA binding	FBgn0035691	4.22981
CG7818	FBgn0032016	FBgn0032016	CG7818	4	predicted/unknown TF activity and/or predicted DNA binding	FBgn0032016	42.1281
CG7839	FBgn0036124	FBgn0036124	CG7839	4	predicted/unknown TF activity and/or predicted DNA binding	FBgn0036124	13.5312
CG7928	FBgn0039740	FBgn0039740	CG7928	4	predicted/unknown TF activity and/or predicted DNA binding	FBgn0039740	24.7353
CG7963	FBgn0037584	FBgn0037584	CG7963	4	predicted/unknown TF activity and/or predicted DNA binding	FBgn0037584	1.42842
CG7987	FBgn0038244	FBgn0038244	CG7987	4	predicted/unknown TF activity and/or predicted DNA binding	FBgn0038244	15.6657
CG8089	FBgn0033993	FBgn0033993	CG8089	4	predicted/unknown TF activity and/or predicted DNA binding	FBgn0033993	3.7542
CG8092	FBgn0033998	FBgn0033998	row	4	predicted/unknown TF activity and/or predicted DNA binding	FBgn0033998	34.5143
CG8145	FBgn0037617	FBgn0037617	CG8145	4	predicted/unknown TF activity and/or predicted DNA binding	FBgn0037617	48.4067
CG8159	FBgn0037619	FBgn0037619	CG8159	4	predicted/unknown TF activity and/or predicted DNA binding	FBgn0037619	18.7012
CG8301	FBgn0037717	FBgn0037717	CG8301	4	predicted/unknown TF activity and/or predicted DNA binding	FBgn0037717	15.5455
CG8319	FBgn0037722	FBgn0037722	CG8319	4	predicted/unknown TF activity and/or predicted DNA binding	FBgn0037722	15.5862
CG8359	FBgn0037634	FBgn0037634	CG8359	4	predicted/unknown TF activity and/or predicted DNA binding	FBgn0037634	9.60852
CG8388	FBgn0034062	FBgn0034062	CG8388	4	predicted/unknown TF activity and/or predicted DNA binding	FBgn0034062	6.12751
CG8478	FBgn0037746	FBgn0037746	CG8478	4	predicted/unknown TF activity and/or predicted DNA binding	FBgn0037746	34.4255
CG8578	FBgn0030699	FBgn0030699	CG8578	4	predicted/unknown TF activity and/or predicted DNA binding	FBgn0030699	28.098
CG8765	FBgn0036900	FBgn0036900	CG8765	4	predicted/unknown TF activity and/or predicted DNA binding	FBgn0036900	13.0621
CG8924	FBgn0030710	FBgn0030710	CG8924	4	predicted/unknown TF activity and/or predicted DNA binding	FBgn0030710	4.4895
CG8944	FBgn0030680	FBgn0030680	CG8944	4	predicted/unknown TF activity and/or predicted DNA binding	FBgn0030680	10.3592
CG9139	FBgn0035202	FBgn0262937	Rabex-5	4	predicted/unknown TF activity and/or predicted DNA binding	FBgn0262937	41.255
CG9215	FBgn0030659	FBgn0030659	CG9215	4	predicted/unknown TF activity and/or predicted DNA binding	FBgn0030659	14.8915
CG9305	FBgn0032512	FBgn0032512	CG9305	4	predicted/unknown TF activity and/or predicted DNA binding	FBgn0032512	23.495
CG9418	FBgn0026582	FBgn0026582	CG9418	4	predicted/unknown TF activity and/or predicted DNA binding	FBgn0026582	9.60269
CG9437	FBgn0034599	FBgn0034599	CG9437	4	predicted/unknown TF activity and/or predicted DNA binding	FBgn0034599	31.8452
CG9609	FBgn0030787	FBgn0030787	CG9609	4	predicted/unknown TF activity and/or predicted DNA binding	FBgn0030787	5.91055
CG9705	FBgn0036661	FBgn0036661	CG9705	4	predicted/unknown TF activity and/or predicted DNA binding	FBgn0036661	178.25
CG9727	FBgn0037445	FBgn0037445	CG9727	4	predicted/unknown TF activity and/or predicted DNA binding	FBgn0037445	14.6824
CG9793	FBgn0037620	FBgn0037620	ranshi	4	predicted/unknown TF activity and/or predicted DNA binding	FBgn0037620	3.69861
CG9797	FBgn0037621	FBgn0037621	CG9797	4	predicted/unknown TF activity and/or predicted DNA binding	FBgn0037621	61.615
CG9890	FBgn0034814	FBgn0034814	CG9890	4	predicted/unknown TF activity and/or predicted DNA binding	FBgn0034814	23.4738
CHES-1-like	FBgn0029504	FBgn0029504	CHES-1-like	4	predicted/unknown TF activity and/or predicted DNA binding	FBgn0029504	7.15872
chinmo	FBgn0086758	FBgn0086758	chinmo	4	predicted/unknown TF activity and/or predicted DNA binding	FBgn0086758	16.355
chm	FBgn0028387	FBgn0028387	chm	4	predicted/unknown TF activity and/or predicted DNA binding	FBgn0028387	8.14243
cic	FBgn0028386	FBgn0262582	cic	4	predicted/unknown TF activity and/or predicted DNA binding	FBgn0262582	18.5914
CkIIalpha-i1	FBgn0015025	FBgn0015025	CkIIalpha-i1	4	predicted/unknown TF activity and/or predicted DNA binding	FBgn0015025	2.24135
Cp190	FBgn0000283	FBgn0000283	Cp190	4	predicted/unknown TF activity and/or predicted DNA binding	FBgn0000283	54.7013
Crg-1	FBgn0021738	FBgn0021738	Crg-1	4	predicted/unknown TF activity and/or predicted DNA binding	FBgn0021738	4.62356
crol	FBgn0020309	FBgn0020309	crol	4	predicted/unknown TF activity and/or predicted DNA binding	FBgn0020309	51.1046
CTCF	FBgn0035769	FBgn0035769	CTCF	4	predicted/unknown TF activity and/or predicted DNA binding	FBgn0035769	19.7428
D19A	FBgn0022935	FBgn0022935	D19A	4	predicted/unknown TF activity and/or predicted DNA binding	FBgn0022935	17.5041
D19B	FBgn0022699	FBgn0022699	D19B	4	predicted/unknown TF activity and/or predicted DNA binding	FBgn0022699	12.0842
d4	FBgn0033015	FBgn0033015	d4	4	predicted/unknown TF activity and/or predicted DNA binding	FBgn0033015	133.442
Dad	FBgn0020493	FBgn0020493	Dad	4	predicted/unknown TF activity and/or predicted DNA binding	FBgn0020493	4.87621
dalao	FBgn0030093	FBgn0030093	dalao	4	predicted/unknown TF activity and/or predicted DNA binding	FBgn0030093	84.6
dm	FBgn0000472	FBgn0262656	dm	4	predicted/unknown TF activity and/or predicted DNA binding	FBgn0262656	50.1087
E(bx)	FBgn0000541	FBgn0000541	E(bx)	4	predicted/unknown TF activity and/or predicted DNA binding	FBgn0000541	21.6733
E(var)3-9	FBgn0260243	FBgn0260243	E(var)3-9	4	predicted/unknown TF activity and/or predicted DNA binding	FBgn0260243	19.233
e(y)1	FBgn0000617	FBgn0000617	e(y)1	4	predicted/unknown TF activity and/or predicted DNA binding	FBgn0000617	43.4598
e(y)2	FBgn0000618	FBgn0000618	e(y)2	4	predicted/unknown TF activity and/or predicted DNA binding	FBgn0000618	63.5073
E(z)	FBgn0000629	FBgn0000629	E(z)	4	predicted/unknown TF activity and/or predicted DNA binding	FBgn0000629	18.7927
ecd	FBgn0000543	FBgn0000543	ecd	4	predicted/unknown TF activity and/or predicted DNA binding	FBgn0000543	38.009
egg	FBgn0086908	FBgn0086908	egg	4	predicted/unknown TF activity and/or predicted DNA binding	FBgn0086908	19.3536
Eip75B	FBgn0000568	FBgn0000568	Eip75B	4	predicted/unknown TF activity and/or predicted DNA binding	FBgn0000568	21.1933
EloA	FBgn0039066	FBgn0039066	EloA	4	predicted/unknown TF activity and/or predicted DNA binding	FBgn0039066	20.2786
Ets21C	FBgn0005660	FBgn0005660	Ets21C	4	predicted/unknown TF activity and/or predicted DNA binding	FBgn0005660	6.73692
Ets96B	FBgn0039225	FBgn0039225	Ets96B	4	predicted/unknown TF activity and/or predicted DNA binding	FBgn0039225	5.46205
Ets97D	FBgn0004510	FBgn0004510	Ets97D	4	predicted/unknown TF activity and/or predicted DNA binding	FBgn0004510	58.3507
fru	FBgn0004652	FBgn0004652	fru	4	predicted/unknown TF activity and/or predicted DNA binding	FBgn0004652	43.9734
fu2	FBgn0029173	FBgn0029173	fu2	4	predicted/unknown TF activity and/or predicted DNA binding	FBgn0029173	11.7997
GATAd	FBgn0032223	FBgn0032223	GATAd	4	predicted/unknown TF activity and/or predicted DNA binding	FBgn0032223	11.0348
gce	FBgn0030627	FBgn0261703	gce	4	predicted/unknown TF activity and/or predicted DNA binding	FBgn0261703	29.143
gem	FBgn0050011	FBgn0050011	gem	4	predicted/unknown TF activity and/or predicted DNA binding	FBgn0050011	48.0802
grp	FBgn0011598	FBgn0261278	grp	4	predicted/unknown TF activity and/or predicted DNA binding	FBgn0261278	37.6702
hang	FBgn0026575	FBgn0026575	hang	4	predicted/unknown TF activity and/or predicted DNA binding	FBgn0026575	32.5314
hay	FBgn0001179	FBgn0001179	hay	4	predicted/unknown TF activity and/or predicted DNA binding	FBgn0001179	13.8475
Hcf	FBgn0039904	FBgn0039904	Hcf	4	predicted/unknown TF activity and/or predicted DNA binding	FBgn0039904	21.121
her	FBgn0001185	FBgn0001185	her	4	predicted/unknown TF activity and/or predicted DNA binding	FBgn0001185	6.33853
HGTX	FBgn0040318	FBgn0040318	HGTX	4	predicted/unknown TF activity and/or predicted DNA binding	FBgn0040318	26.5291
HLH106	FBgn0015234	FBgn0261283	HLH106	4	predicted/unknown TF activity and/or predicted DNA binding	FBgn0261283	326.594
HLHmbeta	FBgn0002733	FBgn0002733	HLHmbeta	4	predicted/unknown TF activity and/or predicted DNA binding	FBgn0002733	44.0157
HmgD	FBgn0004362	FBgn0004362	HmgD	4	predicted/unknown TF activity and/or predicted DNA binding	FBgn0004362	1253.41
HmgZ	FBgn0010228	FBgn0010228	HmgZ	4	predicted/unknown TF activity and/or predicted DNA binding	FBgn0010228	92.9282
Hmr	FBgn0001206	FBgn0001206	Hmr	4	predicted/unknown TF activity and/or predicted DNA binding	FBgn0001206	10.6519
Hr51	FBgn0034012	FBgn0034012	Hr51	4	predicted/unknown TF activity and/or predicted DNA binding	FBgn0034012	1.34658
Iswi	FBgn0011604	FBgn0011604	Iswi	4	predicted/unknown TF activity and/or predicted DNA binding	FBgn0011604	110.461
jim	FBgn0027339	FBgn0027339	jim	4	predicted/unknown TF activity and/or predicted DNA binding	FBgn0027339	12.9227
jing	FBgn0086655	FBgn0086655	jing	4	predicted/unknown TF activity and/or predicted DNA binding	FBgn0086655	4.63524
jumu	FBgn0015396	FBgn0015396	jumu	4	predicted/unknown TF activity and/or predicted DNA binding	FBgn0015396	26.7118
ken	FBgn0011236	FBgn0011236	ken	4	predicted/unknown TF activity and/or predicted DNA binding	FBgn0011236	28.6576
key	FBgn0041205	FBgn0041205	key	4	predicted/unknown TF activity and/or predicted DNA binding	FBgn0041205	97.4503
kis	FBgn0086902	FBgn0086902	kis	4	predicted/unknown TF activity and/or predicted DNA binding	FBgn0266557	26.887
Kr-h1	FBgn0028420	FBgn0028420	Kr-h1	4	predicted/unknown TF activity and/or predicted DNA binding	FBgn0266450	23.2094
l(1)1Bi	FBgn0001341	FBgn0001341	l(1)1Bi	4	predicted/unknown TF activity and/or predicted DNA binding	FBgn0001341	11.9752
l(3)neo38	FBgn0086910	FBgn0086910	l(3)neo38	4	predicted/unknown TF activity and/or predicted DNA binding	FBgn0265276	21.291
lds	FBgn0002542	FBgn0002542	lds	4	predicted/unknown TF activity and/or predicted DNA binding	FBgn0002542	32.3846
Lhr	FBgn0034217	FBgn0034217	Lhr	4	predicted/unknown TF activity and/or predicted DNA binding	FBgn0034217	9.88661
lid	FBgn0031759	FBgn0031759	lid	4	predicted/unknown TF activity and/or predicted DNA binding	FBgn0031759	12.7426
lilli	FBgn0041111	FBgn0041111	lilli	4	predicted/unknown TF activity and/or predicted DNA binding	FBgn0041111	12.5464
Lmpt	FBgn0036672	FBgn0261565	Lmpt	4	predicted/unknown TF activity and/or predicted DNA binding	FBgn0261565	14.7961
lola	FBgn0005630	FBgn0005630	lola	4	predicted/unknown TF activity and/or predicted DNA binding	FBgn0005630	276.293
lolal	FBgn0022238	FBgn0022238	lolal	4	predicted/unknown TF activity and/or predicted DNA binding	FBgn0022238	129.521
luna	FBgn0040765	FBgn0040765	luna	4	predicted/unknown TF activity and/or predicted DNA binding	FBgn0040765	29.367
mamo	FBgn0085375	FBgn0263115	mamo	4	predicted/unknown TF activity and/or predicted DNA binding	FBgn0264981	3.73812
MBD-R2	FBgn0038016	FBgn0038016	MBD-R2	4	predicted/unknown TF activity and/or predicted DNA binding	FBgn0038016	40.5256
MED26	FBgn0039923	FBgn0039923	MED26	4	predicted/unknown TF activity and/or predicted DNA binding	FBgn0039923	6.47007
Meics	FBgn0025874	FBgn0025874	Meics	4	predicted/unknown TF activity and/or predicted DNA binding	FBgn0025874	3.10736
MESR4	FBgn0034240	FBgn0034240	MESR4	4	predicted/unknown TF activity and/or predicted DNA binding	FBgn0034240	12.1111
mld	FBgn0083077	FBgn0083077	mld	4	predicted/unknown TF activity and/or predicted DNA binding	FBgn0263490	18.5108
Mnf	FBgn0036134	FBgn0036134	fd68A	4	predicted/unknown TF activity and/or predicted DNA binding	FBgn0036134	22.015
Mnt	FBgn0023215	FBgn0023215	Mnt	4	predicted/unknown TF activity and/or predicted DNA binding	FBgn0023215	18.0748
mRpL55	FBgn0038678	FBgn0038678	mRpL55	4	predicted/unknown TF activity and/or predicted DNA binding	FBgn0038678	30.1741
MTA1-like	FBgn0027951	FBgn0027951	MTA1-like	4	predicted/unknown TF activity and/or predicted DNA binding	FBgn0027951	59.3312
NC2beta	FBgn0028926	FBgn0028926	NC2beta	4	predicted/unknown TF activity and/or predicted DNA binding	FBgn0028926	60.5333
net	FBgn0002931	FBgn0002931	net	4	predicted/unknown TF activity and/or predicted DNA binding	FBgn0002931	1.29217
NfI	FBgn0042696	FBgn0042696	NfI	4	predicted/unknown TF activity and/or predicted DNA binding	FBgn0042696	3.08412
Not1	FBgn0085436	FBgn0085436	Not1	4	predicted/unknown TF activity and/or predicted DNA binding	FBgn0085436	50.614
Opbp	FBgn0050443	FBgn0050443	Opbp	4	predicted/unknown TF activity and/or predicted DNA binding	FBgn0050443	11.1646
pad	FBgn0038418	FBgn0038418	pad	4	predicted/unknown TF activity and/or predicted DNA binding	FBgn0038418	5.699
peb	FBgn0003053	FBgn0003053	peb	4	predicted/unknown TF activity and/or predicted DNA binding	FBgn0003053	1.85027
pfk	FBgn0035405	FBgn0035405	pfk	4	predicted/unknown TF activity and/or predicted DNA binding	FBgn0035405	29.2123
pita	FBgn0034878	FBgn0034878	pita	4	predicted/unknown TF activity and/or predicted DNA binding	FBgn0034878	28.8779
pzg	FBgn0259785	FBgn0259785	pzg	4	predicted/unknown TF activity and/or predicted DNA binding	FBgn0259785	55.7574
Ravus	FBgn0038128	FBgn0038128	Ravus	4	predicted/unknown TF activity and/or predicted DNA binding	FBgn0038128	9.28624
rgr	FBgn0033310	FBgn0033310	rgr	4	predicted/unknown TF activity and/or predicted DNA binding	FBgn0033310	20.4839
rno	FBgn0035106	FBgn0035106	rno	4	predicted/unknown TF activity and/or predicted DNA binding	FBgn0035106	9.4303
Rpb10	FBgn0039218	FBgn0039218	Rpb10	4	predicted/unknown TF activity and/or predicted DNA binding	FBgn0039218	215.548
Rpb11	FBgn0032634	FBgn0032634	Rpb11	4	predicted/unknown TF activity and/or predicted DNA binding	FBgn0032634	171.022
RpII15	FBgn0004855	FBgn0004855	RpII15	4	predicted/unknown TF activity and/or predicted DNA binding	FBgn0004855	71.4697
sba	FBgn0016754	FBgn0016754	sba	4	predicted/unknown TF activity and/or predicted DNA binding	FBgn0016754	7.17391
sbb	FBgn0010575	FBgn0010575	sbb	4	predicted/unknown TF activity and/or predicted DNA binding	FBgn0010575	17.2501
Scm	FBgn0003334	FBgn0003334	Scm	4	predicted/unknown TF activity and/or predicted DNA binding	FBgn0003334	17.2724
Set2	FBgn0030486	FBgn0030486	Set2	4	predicted/unknown TF activity and/or predicted DNA binding	FBgn0030486	6.31023
Sin3A	FBgn0022764	FBgn0022764	Sin3A	4	predicted/unknown TF activity and/or predicted DNA binding	FBgn0022764	32.834
Smox	FBgn0025800	FBgn0025800	Smox	4	predicted/unknown TF activity and/or predicted DNA binding	FBgn0025800	24.0341
Smr	FBgn0024308	FBgn0024308	Smr	4	predicted/unknown TF activity and/or predicted DNA binding	FBgn0265523	8.06774
Spt3	FBgn0037981	FBgn0037981	Spt3	4	predicted/unknown TF activity and/or predicted DNA binding	FBgn0037981	9.84991
sqz	FBgn0010768	FBgn0010768	sqz	4	predicted/unknown TF activity and/or predicted DNA binding	FBgn0010768	8.15529
Ssrp	FBgn0010278	FBgn0010278	Ssrp	4	predicted/unknown TF activity and/or predicted DNA binding	FBgn0010278	168.069
stc	FBgn0001978	FBgn0001978	stc	4	predicted/unknown TF activity and/or predicted DNA binding	FBgn0001978	32.4602
stwl	FBgn0003459	FBgn0003459	stwl	4	predicted/unknown TF activity and/or predicted DNA binding	FBgn0003459	7.80498
Su(var)2-10	FBgn0003612	FBgn0003612	Su(var)2-10	4	predicted/unknown TF activity and/or predicted DNA binding	FBgn0003612	49.7209
Taf11	FBgn0011291	FBgn0011291	Taf11	4	predicted/unknown TF activity and/or predicted DNA binding	FBgn0011291	55.896
Taf12	FBgn0011290	FBgn0011290	Taf12	4	predicted/unknown TF activity and/or predicted DNA binding	FBgn0011290	77.5955
Taf12L	FBgn0031623	FBgn0031623	Taf12L	4	predicted/unknown TF activity and/or predicted DNA binding	FBgn0031623	2.14752
Taf13	FBgn0032847	FBgn0032847	Taf13	4	predicted/unknown TF activity and/or predicted DNA binding	FBgn0032847	56.124
Taf4	FBgn0010280	FBgn0010280	Taf4	4	predicted/unknown TF activity and/or predicted DNA binding	FBgn0010280	30.732
Taf6	FBgn0010417	FBgn0010417	Taf6	4	predicted/unknown TF activity and/or predicted DNA binding	FBgn0010417	35.5347
Taf7	FBgn0024909	FBgn0024909	Taf7	4	predicted/unknown TF activity and/or predicted DNA binding	FBgn0024909	9.56243
Taf8	FBgn0022724	FBgn0022724	Taf8	4	predicted/unknown TF activity and/or predicted DNA binding	FBgn0022724	6.14639
Tbp	FBgn0003687	FBgn0003687	Tbp	4	predicted/unknown TF activity and/or predicted DNA binding	FBgn0003687	33.8569
tef	FBgn0086350	FBgn0086350	tef	4	predicted/unknown TF activity and/or predicted DNA binding	FBgn0086350	6.30851
TfIIFalpha	FBgn0010282	FBgn0010282	TfIIFalpha	4	predicted/unknown TF activity and/or predicted DNA binding	FBgn0010282	63.4193
TfIIS	FBgn0010422	FBgn0010422	TfIIS	4	predicted/unknown TF activity and/or predicted DNA binding	FBgn0010422	41.5478
tna	FBgn0026160	FBgn0026160	tna	4	predicted/unknown TF activity and/or predicted DNA binding	FBgn0026160	7.61178
topi	FBgn0037751	FBgn0037751	topi	4	predicted/unknown TF activity and/or predicted DNA binding	FBgn0037751	2.40238
trem	FBgn0038767	FBgn0038767	trem	4	predicted/unknown TF activity and/or predicted DNA binding	FBgn0038767	22.872
trr	FBgn0023518	FBgn0023518	trr	4	predicted/unknown TF activity and/or predicted DNA binding	FBgn0023518	21.7096
Umbrea	FBgn0031613	FBgn0031613	HP6	4	predicted/unknown TF activity and/or predicted DNA binding	FBgn0031613	5.41402
wdn	FBgn0005642	FBgn0005642	wdn	4	predicted/unknown TF activity and/or predicted DNA binding	FBgn0005642	16.2121
wek	FBgn0001990	FBgn0001990	wek	4	predicted/unknown TF activity and/or predicted DNA binding	FBgn0001990	14.5294
woc	FBgn0010328	FBgn0010328	woc	4	predicted/unknown TF activity and/or predicted DNA binding	FBgn0010328	48.2414
Xbp1	FBgn0021872	FBgn0021872	Xbp1	4	predicted/unknown TF activity and/or predicted DNA binding	FBgn0021872	859.944
XNP	FBgn0039338	FBgn0039338	XNP	4	predicted/unknown TF activity and/or predicted DNA binding	FBgn0039338	55.8239
Xpd	FBgn0015844	FBgn0261850	Xpd	4	predicted/unknown TF activity and/or predicted DNA binding	FBgn0261850	29.6142
yps	FBgn0022959	FBgn0022959	yps	4	predicted/unknown TF activity and/or predicted DNA binding	FBgn0022959	92.917
zf30C	FBgn0022720	FBgn0022720	zf30C	4	predicted/unknown TF activity and/or predicted DNA binding	FBgn0022720	34.3368
Bgb	FBgn0013753	FBgn0013753	Bgb	5	experimental evidence of TF cofactor	FBgn0013753	102.897
CycC	FBgn0004597	FBgn0004597	CycC	5	experimental evidence of TF cofactor	FBgn0004597	20.3561
ix	FBgn0001276	FBgn0001276	ix	5	experimental evidence of TF cofactor	FBgn0001276	29.5812
kto	FBgn0001324	FBgn0001324	kto	5	experimental evidence of TF cofactor	FBgn0001324	17.3813
MED1	FBgn0037109	FBgn0037109	MED1	5	experimental evidence of TF cofactor	FBgn0037109	20.0662
MED10	FBgn0036581	FBgn0036581	MED10	5	experimental evidence of TF cofactor	FBgn0036581	26.8821
MED14	FBgn0035145	FBgn0035145	MED14	5	experimental evidence of TF cofactor	FBgn0035145	44.3123
MED17	FBgn0038578	FBgn0038578	MED17	5	experimental evidence of TF cofactor	FBgn0038578	21.4198
MED18	FBgn0026873	FBgn0026873	MED18	5	experimental evidence of TF cofactor	FBgn0026873	40.0842
MED20	FBgn0013531	FBgn0013531	MED20	5	experimental evidence of TF cofactor	FBgn0013531	35.1176
MED31	FBgn0037262	FBgn0037262	MED31	5	experimental evidence of TF cofactor	FBgn0037262	164.506
MED4	FBgn0035754	FBgn0035754	MED4	5	experimental evidence of TF cofactor	FBgn0035754	9.28471
MED6	FBgn0024330	FBgn0024330	MED6	5	experimental evidence of TF cofactor	FBgn0024330	22.6747
MED7	FBgn0051390	FBgn0051390	MED7	5	experimental evidence of TF cofactor	FBgn0051390	42.5581
MED8	FBgn0034503	FBgn0034503	MED8	5	experimental evidence of TF cofactor	FBgn0034503	41.8895
nab	FBgn0259986	FBgn0259986	nab	5	experimental evidence of TF cofactor	FBgn0259986	7.15788
skd	FBgn0003415	FBgn0003415	skd	5	experimental evidence of TF cofactor	FBgn0003415	9.24601
Arc42	FBgn0038742	FBgn0038742	Arc42	6	predicted TF cofactor	FBgn0038742	55.8238
Cdk8	FBgn0015618	FBgn0015618	Cdk8	6	predicted TF cofactor	FBgn0015618	11.9524
Chi	FBgn0013764	FBgn0013764	Chi	6	predicted TF cofactor	FBgn0013764	75.9263
MED11	FBgn0036811	FBgn0036811	MED11	6	predicted TF cofactor	FBgn0036811	13.2825
MED15	FBgn0027592	FBgn0027592	MED15	6	predicted TF cofactor	FBgn0027592	96.2913
MED16	FBgn0034707	FBgn0034707	MED16	6	predicted TF cofactor	FBgn0034707	12.7476
MED22	FBgn0040339	FBgn0040339	MED22	6	predicted TF cofactor	FBgn0040339	75.8383
MED23	FBgn0034795	FBgn0034795	MED23	6	predicted TF cofactor	FBgn0034795	5.98194
MED24	FBgn0035851	FBgn0035851	MED24	6	predicted TF cofactor	FBgn0035851	4.77564
MED27	FBgn0037359	FBgn0037359	MED27	6	predicted TF cofactor	FBgn0037359	25.6263
MED30	FBgn0035149	FBgn0035149	MED30	6	predicted TF cofactor	FBgn0035149	167.908
Mes-4	FBgn0039559	FBgn0039559	Mes-4	6	predicted TF cofactor	FBgn0039559	44.6492
Rpd3	FBgn0015805	FBgn0015805	Rpd3	6	predicted TF cofactor	FBgn0015805	82.1494
Snr1	FBgn0011715	FBgn0011715	Snr1	6	predicted TF cofactor	FBgn0011715	70.4049
abo	FBgn0000018	FBgn0000018	abo	7	chromatin regulation	FBgn0000018	24.449
Asx	FBgn0000142	FBgn0261823	Asx	7	chromatin regulation	FBgn0261823	7.46849
bl	FBgn0015907	FBgn0015907	bl	7	chromatin regulation	FBgn0015907	118.21
CG15835	FBgn0033233	FBgn0033233	Kdm4A	7	chromatin regulation	FBgn0033233	13.9009
CG2051	FBgn0037376	FBgn0037376	CG2051	7	chromatin regulation	FBgn0037376	47.4091
CG32133	FBgn0052133	FBgn0052133	ptip	7	chromatin regulation	FBgn0052133	3.73416
CG33182	FBgn0053182	FBgn0053182	Kdm4B	7	chromatin regulation	FBgn0053182	15.5166
Chd1	FBgn0250786	FBgn0250786	Chd1	7	chromatin regulation	FBgn0250786	29.4396
Chd3	FBgn0023395	FBgn0023395	Chd3	7	chromatin regulation	FBgn0023395	10.0608
Chro	FBgn0044324	FBgn0044324	Chro	7	chromatin regulation	FBgn0044324	32.8439
Df31	FBgn0022893	FBgn0022893	Df31	7	chromatin regulation	FBgn0022893	1408.43
dik	FBgn0030891	FBgn0030891	dik	7	chromatin regulation	FBgn0030891	21.3826
DIP1	FBgn0024807	FBgn0024807	DIP1	7	chromatin regulation	FBgn0024807	78.5849
E(Pc)	FBgn0000581	FBgn0000581	E(Pc)	7	chromatin regulation	FBgn0000581	11.1335
enok	FBgn0034975	FBgn0034975	enok	7	chromatin regulation	FBgn0034975	9.28169
G9a	FBgn0040372	FBgn0040372	G9a	7	chromatin regulation	FBgn0040372	6.86682
glu	FBgn0015391	FBgn0015391	glu	7	chromatin regulation	FBgn0015391	23.9639
HP1b	FBgn0030082	FBgn0030082	HP1b	7	chromatin regulation	FBgn0030082	163.492
HP1c	FBgn0039019	FBgn0039019	HP1c	7	chromatin regulation	FBgn0039019	44.5888
mle	FBgn0002774	FBgn0002774	mle	7	chromatin regulation	FBgn0002774	32.5014
mof	FBgn0014340	FBgn0014340	mof	7	chromatin regulation	FBgn0014340	13.3097
MRG15	FBgn0027378	FBgn0027378	MRG15	7	chromatin regulation	FBgn0027378	44.1612
msl-3	FBgn0002775	FBgn0002775	msl-3	7	chromatin regulation	FBgn0002775	9.04196
Nipped-A	FBgn0053554	FBgn0053554	Nipped-A	7	chromatin regulation	FBgn0053554	16.417
Nurf-38	FBgn0016687	FBgn0016687	Nurf-38	7	chromatin regulation	FBgn0016687	200.876
Pc	FBgn0003042	FBgn0003042	Pc	7	chromatin regulation	FBgn0003042	5.74375
Pcaf	FBgn0020388	FBgn0020388	Pcaf	7	chromatin regulation	FBgn0020388	55.9835
ph-d	FBgn0004860	FBgn0004860	ph-d	7	chromatin regulation	FBgn0004860	7.91842
rhi	FBgn0004400	FBgn0004400	rhi	7	chromatin regulation	FBgn0004400	12.0767
Rtf1	FBgn0034722	FBgn0034722	Rtf1	7	chromatin regulation	FBgn0034722	43.9519
SC35	FBgn0040286	FBgn0040286	SC35	7	chromatin regulation	FBgn0265298	150.154
Sfmbt	FBgn0032475	FBgn0032475	Sfmbt	7	chromatin regulation	FBgn0032475	22.6747
spt4	FBgn0028683	FBgn0028683	spt4	7	chromatin regulation	FBgn0028683	156.079
Spt6	FBgn0028982	FBgn0028982	Spt6	7	chromatin regulation	FBgn0028982	37.9013
Su(var)2-HP2	FBgn0026427	FBgn0026427	Su(var)2-HP2	7	chromatin regulation	FBgn0026427	9.73623
Taf10	FBgn0028398	FBgn0028398	Taf10	7	chromatin regulation	FBgn0028398	107.131
Tip60	FBgn0026080	FBgn0026080	Tip60	7	chromatin regulation	FBgn0026080	96.7048
wda	FBgn0039067	FBgn0039067	wda	7	chromatin regulation	FBgn0039067	5.47129
YL-1	FBgn0032321	FBgn0032321	YL-1	7	chromatin regulation	FBgn0032321	21.6655
14-3-3zeta	FBgn0004907	FBgn0004907	14-3-3zeta	8	little or indirect annotation	FBgn0004907	681.313
bip2	FBgn0026262	FBgn0026262	bip2	8	little or indirect annotation	FBgn0026262	24.7423
Bka	FBgn0010520	FBgn0010520	Bka	8	little or indirect annotation	FBgn0010520	44.7524
brat	FBgn0010300	FBgn0010300	brat	8	little or indirect annotation	FBgn0010300	22.2878
Brf	FBgn0038499	FBgn0038499	Brf	8	little or indirect annotation	FBgn0038499	23.9792
Bx	FBgn0000242	FBgn0000242	Bx	8	little or indirect annotation	FBgn0265598	1.34186
cact	FBgn0000250	FBgn0000250	cact	8	little or indirect annotation	FBgn0000250	30.703
Caf1	FBgn0015610	FBgn0263347	Caf1	8	little or indirect annotation	FBgn0263979	112.864
caz	FBgn0011571	FBgn0011571	caz	8	little or indirect annotation	FBgn0011571	259.981
Cdk7	FBgn0015617	FBgn0263237	Cdk7	8	little or indirect annotation	FBgn0263237	22.3398
Cdk9	FBgn0019949	FBgn0019949	Cdk9	8	little or indirect annotation	FBgn0019949	19.16
CG10576	FBgn0035630	FBgn0035630	CG10576	8	little or indirect annotation	FBgn0035630	229.597
CG11063	FBgn0030530	FBgn0030530	jub	8	little or indirect annotation	FBgn0030530	28.0435
CG12252	FBgn0035026	FBgn0035026	Fcp1	8	little or indirect annotation	FBgn0035026	17.8494
CG13773	FBgn0042092	FBgn0042092	CG13773	8	little or indirect annotation	FBgn0042092	10.1627
CG14216	FBgn0031054	FBgn0031054	CG14216	8	little or indirect annotation	FBgn0031054	35.9534
CG15141	FBgn0032635	FBgn0032635	CG15141	8	little or indirect annotation	FBgn0032635	45.5308
CG1647	FBgn0039602	FBgn0039602	CG1647	8	little or indirect annotation	FBgn0039602	11.7579
CG16903	FBgn0040394	FBgn0040394	CG16903	8	little or indirect annotation	FBgn0040394	116.662
CG17257	FBgn0031495	FBgn0031495	GABPI	8	little or indirect annotation	FBgn0031495	69.1638
CG31716	FBgn0051716	FBgn0051716	CG31716	8	little or indirect annotation	FBgn0051716	20.2851
CG31955	FBgn0051955	FBgn0051955	CG31955	8	little or indirect annotation	FBgn0051955	21.9633
CG33785	FBgn0061362	FBgn0061362	CG33785	8	little or indirect annotation	FBgn0061362	73.3394
CG34376	FBgn0085405	FBgn0085405	CG34376	8	little or indirect annotation	FBgn0085405	12.2945
CG3732	FBgn0034750	FBgn0034750	CG3732	8	little or indirect annotation	FBgn0034750	56.0623
CG5366	FBgn0027568	FBgn0027568	Cand1	8	little or indirect annotation	FBgn0027568	35.6464
CG5382	FBgn0038950	FBgn0038950	CG5382	8	little or indirect annotation	FBgn0038950	164.076
CG5708	FBgn0032196	FBgn0032196	CG5708	8	little or indirect annotation	FBgn0032196	56.1654
CG6197	FBgn0033859	FBgn0033859	CG6197	8	little or indirect annotation	FBgn0033859	53.0648
CG6751	FBgn0033562	FBgn0033562	CG6751	8	little or indirect annotation	FBgn0263510	166.771
CG6937	FBgn0038989	FBgn0038989	CG6937	8	little or indirect annotation	FBgn0038989	76.6324
CG7597	FBgn0037093	FBgn0037093	Cdk12	8	little or indirect annotation	FBgn0037093	39.8615
CG8290	FBgn0026573	FBgn0026573	CG8290	8	little or indirect annotation	FBgn0026573	28.2953
CSN5	FBgn0027053	FBgn0027053	CSN5	8	little or indirect annotation	FBgn0027053	139.894
CycH	FBgn0022936	FBgn0022936	CycH	8	little or indirect annotation	FBgn0022936	41.093
CycK	FBgn0025674	FBgn0025674	CycK	8	little or indirect annotation	FBgn0025674	133.949
CycT	FBgn0025455	FBgn0025455	CycT	8	little or indirect annotation	FBgn0025455	32.9912
Cyp1	FBgn0004432	FBgn0004432	Cyp1	8	little or indirect annotation	FBgn0004432	260.977
Dek	FBgn0026533	FBgn0026533	Dek	8	little or indirect annotation	FBgn0026533	205.711
Dip2	FBgn0040466	FBgn0040466	Dip2	8	little or indirect annotation	FBgn0040466	24.7829
e(r)	FBgn0011586	FBgn0011586	e(r)	8	little or indirect annotation	FBgn0011586	102.406
ear	FBgn0026441	FBgn0026441	ear	8	little or indirect annotation	FBgn0026441	23.1505
Elongin-B	FBgn0023212	FBgn0023212	Elongin-B	8	little or indirect annotation	FBgn0023212	78.7842
Elongin-C	FBgn0023211	FBgn0023211	Elongin-C	8	little or indirect annotation	FBgn0266711	275.777
Gas41	FBgn0031873	FBgn0031873	Gas41	8	little or indirect annotation	FBgn0031873	14.3615
hrg	FBgn0015949	FBgn0015949	hrg	8	little or indirect annotation	FBgn0015949	82.4059
l(1)10Bb	FBgn0001491	FBgn0001491	l(1)10Bb	8	little or indirect annotation	FBgn0001491	66.5077
l(2)37Cd	FBgn0086445	FBgn0086445	l(2)37Cd	8	little or indirect annotation	FBgn0086445	7.40886
l(2)NC136	FBgn0033029	FBgn0033029	l(2)NC136	8	little or indirect annotation	FBgn0033029	78.514
l(3)73Ah	FBgn0002283	FBgn0002283	l(3)73Ah	8	little or indirect annotation	FBgn0002283	15.7454
La	FBgn0011638	FBgn0011638	La	8	little or indirect annotation	FBgn0011638	155.472
Mat1	FBgn0024956	FBgn0024956	Mat1	8	little or indirect annotation	FBgn0024956	60.3934
mei-P26	FBgn0026206	FBgn0026206	mei-P26	8	little or indirect annotation	FBgn0026206	8.01743
mia	FBgn0014342	FBgn0014342	mia	8	little or indirect annotation	FBgn0014342	20.299
N	FBgn0004647	FBgn0004647	N	8	little or indirect annotation	FBgn0004647	10.9892
Pop2	FBgn0036239	FBgn0036239	Pop2	8	little or indirect annotation	FBgn0036239	49.8442
Rga	FBgn0017550	FBgn0017550	Rga	8	little or indirect annotation	FBgn0017550	49.1216
Roc1b	FBgn0040291	FBgn0040291	Roc1b	8	little or indirect annotation	FBgn0040291	11.9415
simj	FBgn0010762	FBgn0010762	simj	8	little or indirect annotation	FBgn0010762	13.4388
Sirt7	FBgn0039631	FBgn0039631	Sirt7	8	little or indirect annotation	FBgn0039631	4.52233
Snoo	FBgn0085450	FBgn0085450	Snoo	8	little or indirect annotation	FBgn0085450	8.28135
spen	FBgn0016977	FBgn0016977	spen	8	little or indirect annotation	FBgn0016977	19.422
Spt5	FBgn0040273	FBgn0040273	Spt5	8	little or indirect annotation	FBgn0040273	65.4373
sqd	FBgn0086897	FBgn0263396	sqd	8	little or indirect annotation	FBgn0263396	313.268
Ssl1	FBgn0037202	FBgn0037202	Ssl1	8	little or indirect annotation	FBgn0037202	28.047
su(s)	FBgn0003575	FBgn0003575	su(s)	8	little or indirect annotation	FBgn0003575	22.3932
Su(Tpl)	FBgn0014037	FBgn0014037	Su(Tpl)	8	little or indirect annotation	FBgn0014037	38.1852
Taf10b	FBgn0026324	FBgn0026324	Taf10b	8	little or indirect annotation	FBgn0026324	84.4324
Taf2	FBgn0011836	FBgn0011836	Taf2	8	little or indirect annotation	FBgn0011836	9.64381
Tfb1	FBgn0033929	FBgn0033929	Tfb1	8	little or indirect annotation	FBgn0033929	43.9388
Tfb4	FBgn0031309	FBgn0031309	Tfb4	8	little or indirect annotation	FBgn0031309	51.2156
TfIIA-L	FBgn0011289	FBgn0011289	TfIIA-L	8	little or indirect annotation	FBgn0011289	97.4687
TfIIA-S	FBgn0013347	FBgn0013347	TfIIA-S	8	little or indirect annotation	FBgn0013347	236.831
TfIIA-S-2	FBgn0040338	FBgn0040338	TfIIA-S-2	8	little or indirect annotation	FBgn0040338	10.8712
TfIIB	FBgn0004915	FBgn0004915	TfIIB	8	little or indirect annotation	FBgn0004915	67.3732
TfIIEalpha	FBgn0015828	FBgn0015828	TfIIEalpha	8	little or indirect annotation	FBgn0015828	31.6094
TfIIEbeta	FBgn0015829	FBgn0015829	TfIIEbeta	8	little or indirect annotation	FBgn0015829	34.5883
TfIIFbeta	FBgn0010421	FBgn0010421	TfIIFbeta	8	little or indirect annotation	FBgn0010421	24.3359
Tif-IA	FBgn0032988	FBgn0032988	Tif-IA	8	little or indirect annotation	FBgn0032988	57.6952
Top3alpha	FBgn0040268	FBgn0040268	Top3alpha	8	little or indirect annotation	FBgn0040268	27.2698
Trn-SR	FBgn0031456	FBgn0031456	Trn-SR	8	little or indirect annotation	FBgn0031456	22.9623
twin	FBgn0011725	FBgn0011725	twin	8	little or indirect annotation	FBgn0011725	27.0588
wash	FBgn0033692	FBgn0033692	wash	8	little or indirect annotation	FBgn0033692	22.3313
Zyx102EF	FBgn0011642	FBgn0011642	Zyx	8	little or indirect annotation	FBgn0011642	15.0954
bic	FBgn0000181	FBgn0000181	bic	9	others (No evidence for any TF activity)	FBgn0000181	1270.71
CG10232	FBgn0039108	FBgn0039108	CG10232	9	others (No evidence for any TF activity)	FBgn0039108	7.37421
CG11504	FBgn0039733	FBgn0039733	CG11504	9	others (No evidence for any TF activity)	FBgn0039733	20.1727
CG11539	FBgn0039859	FBgn0039859	CG11539	9	others (No evidence for any TF activity)	FBgn0039859	5.05498
CG11876	FBgn0039635	FBgn0039635	CG11876	9	others (No evidence for any TF activity)	FBgn0039635	129.148
CG12155	FBgn0029957	FBgn0029957	CG12155	9	others (No evidence for any TF activity)	FBgn0029957	15.853
CG12659	FBgn0040929	FBgn0040929	CG12659	9	others (No evidence for any TF activity)	FBgn0040929	6.08463
CG12768	FBgn0037206	FBgn0037206	CG12768	9	others (No evidence for any TF activity)	FBgn0037206	105.662
CG13185	FBgn0033661	FBgn0033661	CG13185	9	others (No evidence for any TF activity)	FBgn0033661	3.68537
CG15912	FBgn0029712	FBgn0029712	CG15912	9	others (No evidence for any TF activity)	FBgn0029712	3.81285
CG17068	FBgn0031098	FBgn0031098	CG17068	9	others (No evidence for any TF activity)	FBgn0031098	16.1522
CG17724	FBgn0033802	FBgn0033802	CG17724	9	others (No evidence for any TF activity)	FBgn0033802	17.2366
CG18616	FBgn0260444	FBgn0260444	CG18616	9	others (No evidence for any TF activity)	FBgn0260444	26.3911
CG2875	FBgn0029672	FBgn0029672	CG2875	9	others (No evidence for any TF activity)	FBgn0029672	25.9004
CG31126	FBgn0051126	FBgn0051126	CG31126	9	others (No evidence for any TF activity)	FBgn0051126	41.2191
CG31158	FBgn0051158	FBgn0051158	CG31158	9	others (No evidence for any TF activity)	FBgn0051158	41.84
CG31301	FBgn0051301	FBgn0051301	CG31301	9	others (No evidence for any TF activity)	FBgn0051301	24.4316
CG31460	FBgn0051460	FBgn0051460	CG31460	9	others (No evidence for any TF activity)	FBgn0051460	30.015
CG31759	FBgn0051759	FBgn0051759	CG31759	9	others (No evidence for any TF activity)	FBgn0051759	2.1201
CG32264	FBgn0052264	FBgn0052264	CG32264	9	others (No evidence for any TF activity)	FBgn0052264	17.4917
CG32598	FBgn0052598	FBgn0052598	betaNACtes6	9	others (No evidence for any TF activity)	FBgn0052598	5.36196
CG32601	FBgn0052601	FBgn0052601	betaNACtes3	9	others (No evidence for any TF activity)	FBgn0052601	1.44091
CG33260	FBgn0053260	FBgn0053260	CG33260	9	others (No evidence for any TF activity)	FBgn0053260	5.24929
CG33672	FBgn0061360	FBgn0061360	CG33672	9	others (No evidence for any TF activity)	FBgn0061360	100.926
CG3700	FBgn0034796	FBgn0034796	CG3700	9	others (No evidence for any TF activity)	FBgn0034796	13.9413
CG42254	FBgn0259112	FBgn0259112	CG42254	9	others (No evidence for any TF activity)	FBgn0259112	3.31131
CG4935	FBgn0028897	FBgn0028897	CG4935	9	others (No evidence for any TF activity)	FBgn0028897	12.8456
CG5319	FBgn0038501	FBgn0262871	lute	9	others (No evidence for any TF activity)	FBgn0262871	7.70846
CG6683	FBgn0035902	FBgn0035902	CG6683	9	others (No evidence for any TF activity)	FBgn0035902	4.45251
CG6686	FBgn0032388	FBgn0032388	CG6686	9	others (No evidence for any TF activity)	FBgn0032388	50.0817
CG6843	FBgn0036827	FBgn0036827	CG6843	9	others (No evidence for any TF activity)	FBgn0036827	25.4743
CG7745	FBgn0033616	FBgn0033616	CG7745	9	others (No evidence for any TF activity)	FBgn0033616	7.67887
CG8632	FBgn0033762	FBgn0033762	CG8632	9	others (No evidence for any TF activity)	FBgn0033762	36.9595
CG8950	FBgn0034186	FBgn0034186	CG8950	9	others (No evidence for any TF activity)	FBgn0034186	21.4109
CG9104	FBgn0030800	FBgn0030800	CG9104	9	others (No evidence for any TF activity)	FBgn0030800	20.7116
CREG	FBgn0025456	FBgn0025456	CREG	9	others (No evidence for any TF activity)	FBgn0025456	11.1687
debcl	FBgn0029131	FBgn0029131	debcl	9	others (No evidence for any TF activity)	FBgn0029131	43.5747
dlt	FBgn0024510	FBgn0024510	dlt	9	others (No evidence for any TF activity)	FBgn0024510	4.00785
dp	FBgn0053196	FBgn0053196	dp	9	others (No evidence for any TF activity)	FBgn0053196	3.91745
ea	FBgn0000533	FBgn0000533	ea	9	others (No evidence for any TF activity)	FBgn0000533	9.37212
Hsromega	FBgn0001234	FBgn0001234	Hsromega	9	others (No evidence for any TF activity)	FBgn0001234	31.5701
jigr1	FBgn0039350	FBgn0039350	jigr1	9	others (No evidence for any TF activity)	FBgn0039350	22.4119
MP1	FBgn0027930	FBgn0027930	MP1	9	others (No evidence for any TF activity)	FBgn0027930	117.211
nonA	FBgn0004227	FBgn0004227	nonA	9	others (No evidence for any TF activity)	FBgn0004227	34.7647
nonA-l	FBgn0015520	FBgn0015520	nonA-l	9	others (No evidence for any TF activity)	FBgn0015520	9.9812
Qm	FBgn0024733	FBgn0024733	RpL10	9	others (No evidence for any TF activity)	FBgn0024733	3482.56
Sirt6	FBgn0037802	FBgn0037802	Sirt6	9	others (No evidence for any TF activity)	FBgn0037802	5.40153
Unr	FBgn0035895	FBgn0263352	Unr	9	others (No evidence for any TF activity)	FBgn0263352	43.6671
waw	FBgn0024182	FBgn0024182	waw	9	others (No evidence for any TF activity)	FBgn0024182	8.15707
CG8228	FBgn0037711	FBgn0261049	Vps45	NA		FBgn0261049	13.1917
Tfb2	FBgn0036513	FBgn0261109	mrn	NA		FBgn0261109	16.757

## Sheet: TF genes (ID updated, with FPKM
Original.Gene.Symbol	Original.FBgn	FBIDs.FlyBase.r5.40	Gene.Symbol.FlyBase.r5.40	Rank	Rank.detail	current_ID	FPKM in modENCODE S2R+
abd-A	FBgn0000014	FBgn0000014	abd-A	1	experimental evidence of TF activity and DNA binding	FBgn0000014	0
Abd-B	FBgn0000015	FBgn0000015	Abd-B	1	experimental evidence of TF activity and DNA binding	FBgn0000015	0
ac	FBgn0000022	FBgn0000022	ac	1	experimental evidence of TF activity and DNA binding	FBgn0000022	0
acj6	FBgn0000028	FBgn0000028	acj6	1	experimental evidence of TF activity and DNA binding	FBgn0000028	0.141458
Adf1	FBgn0000054	FBgn0000054	Adf1	1	experimental evidence of TF activity and DNA binding	FBgn0000054	27.0614
Aef1	FBgn0005694	FBgn0005694	Aef1	1	experimental evidence of TF activity and DNA binding	FBgn0005694	12.2919
Antp	FBgn0000095	FBgn0260642	Antp	1	experimental evidence of TF activity and DNA binding	FBgn0260642	0
aop	FBgn0000097	FBgn0000097	aop	1	experimental evidence of TF activity and DNA binding	FBgn0000097	68.1636
ap	FBgn0000099	FBgn0000099	ap	1	experimental evidence of TF activity and DNA binding	FBgn0000099	17.5554
AP-2	FBgn0023417	FBgn0261953	AP-2	1	experimental evidence of TF activity and DNA binding	FBgn0261953	0
apt	FBgn0015903	FBgn0015903	apt	1	experimental evidence of TF activity and DNA binding	FBgn0015903	5.3473
ara	FBgn0015904	FBgn0015904	ara	1	experimental evidence of TF activity and DNA binding	FBgn0015904	0
ase	FBgn0000137	FBgn0000137	ase	1	experimental evidence of TF activity and DNA binding	FBgn0000137	0
ato	FBgn0010433	FBgn0010433	ato	1	experimental evidence of TF activity and DNA binding	FBgn0010433	0
bap	FBgn0004862	FBgn0004862	bap	1	experimental evidence of TF activity and DNA binding	FBgn0004862	0
B-H1	FBgn0011758	FBgn0011758	B-H1	1	experimental evidence of TF activity and DNA binding	FBgn0011758	0
B-H2	FBgn0004854	FBgn0004854	B-H2	1	experimental evidence of TF activity and DNA binding	FBgn0004854	0
bi	FBgn0000179	FBgn0000179	bi	1	experimental evidence of TF activity and DNA binding	FBgn0000179	0
bin	FBgn0045759	FBgn0045759	bin	1	experimental evidence of TF activity and DNA binding	FBgn0045759	0
Blimp-1	FBgn0035625	FBgn0035625	Blimp-1	1	experimental evidence of TF activity and DNA binding	FBgn0035625	1.26268
br	FBgn0000210	FBgn0000210	br	1	experimental evidence of TF activity and DNA binding	FBgn0000210	41.4722
brk	FBgn0024250	FBgn0024250	brk	1	experimental evidence of TF activity and DNA binding	FBgn0024250	4.1506
byn	FBgn0011723	FBgn0011723	byn	1	experimental evidence of TF activity and DNA binding	FBgn0011723	0
cad	FBgn0000251	FBgn0000251	cad	1	experimental evidence of TF activity and DNA binding	FBgn0000251	0.128081
Camta	FBgn0259234	FBgn0259234	Camta	1	experimental evidence of TF activity and DNA binding	FBgn0259234	3.26006
cas	FBgn0004878	FBgn0004878	cas	1	experimental evidence of TF activity and DNA binding	FBgn0004878	0.0299282
Cf2	FBgn0000286	FBgn0000286	Cf2	1	experimental evidence of TF activity and DNA binding	FBgn0000286	4.70414
chn	FBgn0015371	FBgn0015371	chn	1	experimental evidence of TF activity and DNA binding	FBgn0015371	6.15499
ci	FBgn0004859	FBgn0004859	ci	1	experimental evidence of TF activity and DNA binding	FBgn0004859	0.0365194
Clk	FBgn0023076	FBgn0023076	Clk	1	experimental evidence of TF activity and DNA binding	FBgn0023076	0.0164813
CrebA	FBgn0004396	FBgn0004396	CrebA	1	experimental evidence of TF activity and DNA binding	FBgn0004396	5.61153
CrebB-17A	FBgn0014467	FBgn0014467	CrebB-17A	1	experimental evidence of TF activity and DNA binding	FBgn0265784	41.5572
ct	FBgn0004198	FBgn0004198	ct	1	experimental evidence of TF activity and DNA binding	FBgn0004198	5.70336
cwo	FBgn0259938	FBgn0259938	cwo	1	experimental evidence of TF activity and DNA binding	FBgn0259938	18.0193
D	FBgn0000411	FBgn0000411	D	1	experimental evidence of TF activity and DNA binding	FBgn0000411	0
da	FBgn0000413	FBgn0000413	da	1	experimental evidence of TF activity and DNA binding	FBgn0000413	30.7702
dac	FBgn0005677	FBgn0005677	dac	1	experimental evidence of TF activity and DNA binding	FBgn0005677	0
Dfd	FBgn0000439	FBgn0000439	Dfd	1	experimental evidence of TF activity and DNA binding	FBgn0000439	0
Dif	FBgn0011274	FBgn0011274	Dif	1	experimental evidence of TF activity and DNA binding	FBgn0011274	7.07984
Dip3	FBgn0040465	FBgn0040465	Dip3	1	experimental evidence of TF activity and DNA binding	FBgn0040465	0.341339
disco	FBgn0000459	FBgn0000459	disco	1	experimental evidence of TF activity and DNA binding	FBgn0000459	0
dl	FBgn0260632	FBgn0260632	dl	1	experimental evidence of TF activity and DNA binding	FBgn0260632	15.4435
Dll	FBgn0000157	FBgn0000157	Dll	1	experimental evidence of TF activity and DNA binding	FBgn0000157	0
Doc1	FBgn0028789	FBgn0028789	Doc1	1	experimental evidence of TF activity and DNA binding	FBgn0028789	0
Dp	FBgn0011763	FBgn0011763	Dp	1	experimental evidence of TF activity and DNA binding	FBgn0011763	59.3161
dpn	FBgn0010109	FBgn0010109	dpn	1	experimental evidence of TF activity and DNA binding	FBgn0010109	0.0376773
Dref	FBgn0015664	FBgn0015664	Dref	1	experimental evidence of TF activity and DNA binding	FBgn0015664	23.3128
dsf	FBgn0015381	FBgn0015381	dsf	1	experimental evidence of TF activity and DNA binding	FBgn0015381	0
dsx	FBgn0000504	FBgn0000504	dsx	1	experimental evidence of TF activity and DNA binding	FBgn0000504	0.248854
dwg	FBgn0000520	FBgn0000520	dwg	1	experimental evidence of TF activity and DNA binding	FBgn0000520	14.2336
E2f	FBgn0011766	FBgn0011766	E2f	1	experimental evidence of TF activity and DNA binding	FBgn0011766	81.7615
E2f2	FBgn0024371	FBgn0024371	E2f2	1	experimental evidence of TF activity and DNA binding	FBgn0024371	33.8205
Eip74EF	FBgn0000567	FBgn0000567	Eip74EF	1	experimental evidence of TF activity and DNA binding	FBgn0000567	13.6848
en	FBgn0000577	FBgn0000577	en	1	experimental evidence of TF activity and DNA binding	FBgn0000577	0
esg	FBgn0001981	FBgn0001981	esg	1	experimental evidence of TF activity and DNA binding	FBgn0001981	0
eve	FBgn0000606	FBgn0000606	eve	1	experimental evidence of TF activity and DNA binding	FBgn0000606	0
exd	FBgn0000611	FBgn0000611	exd	1	experimental evidence of TF activity and DNA binding	FBgn0000611	34.7544
exex	FBgn0041156	FBgn0041156	exex	1	experimental evidence of TF activity and DNA binding	FBgn0041156	0
ey	FBgn0005558	FBgn0005558	ey	1	experimental evidence of TF activity and DNA binding	FBgn0005558	0.390876
fkh	FBgn0000659	FBgn0000659	fkh	1	experimental evidence of TF activity and DNA binding	FBgn0000659	0.0442749
foxo	FBgn0038197	FBgn0038197	foxo	1	experimental evidence of TF activity and DNA binding	FBgn0038197	2.10475
ftz	FBgn0001077	FBgn0001077	ftz	1	experimental evidence of TF activity and DNA binding	FBgn0001077	0
ftz-f1	FBgn0001078	FBgn0001078	ftz-f1	1	experimental evidence of TF activity and DNA binding	FBgn0001078	6.56269
gcm	FBgn0014179	FBgn0014179	gcm	1	experimental evidence of TF activity and DNA binding	FBgn0014179	0
gl	FBgn0004618	FBgn0004618	gl	1	experimental evidence of TF activity and DNA binding	FBgn0004618	0
grau	FBgn0001133	FBgn0001133	grau	1	experimental evidence of TF activity and DNA binding	FBgn0001133	41.9657
grh	FBgn0259211	FBgn0259211	grh	1	experimental evidence of TF activity and DNA binding	FBgn0259211	0
gsb	FBgn0001148	FBgn0001148	gsb	1	experimental evidence of TF activity and DNA binding	FBgn0001148	0
gsb-n	FBgn0001147	FBgn0001147	gsb-n	1	experimental evidence of TF activity and DNA binding	FBgn0001147	0
Gsc	FBgn0010323	FBgn0010323	Gsc	1	experimental evidence of TF activity and DNA binding	FBgn0010323	0
gt	FBgn0001150	FBgn0001150	gt	1	experimental evidence of TF activity and DNA binding	FBgn0001150	0.681114
h	FBgn0001168	FBgn0001168	h	1	experimental evidence of TF activity and DNA binding	FBgn0001168	61.7732
hb	FBgn0001180	FBgn0001180	hb	1	experimental evidence of TF activity and DNA binding	FBgn0001180	0
HLHm5	FBgn0002631	FBgn0002631	HLHm5	1	experimental evidence of TF activity and DNA binding	FBgn0002631	0
HLHmdelta	FBgn0002734	FBgn0002734	HLHmdelta	1	experimental evidence of TF activity and DNA binding	FBgn0002734	0.07066
HLHmgamma	FBgn0002735	FBgn0002735	HLHmgamma	1	experimental evidence of TF activity and DNA binding	FBgn0002735	0
Hr38	FBgn0014859	FBgn0014859	Hr38	1	experimental evidence of TF activity and DNA binding	FBgn0014859	0.00732761
Hr39	FBgn0010229	FBgn0261239	Hr39	1	experimental evidence of TF activity and DNA binding	FBgn0261239	14.0545
Hr46	FBgn0000448	FBgn0000448	Hr46	1	experimental evidence of TF activity and DNA binding	FBgn0000448	0.0462744
Hsf	FBgn0001222	FBgn0001222	Hsf	1	experimental evidence of TF activity and DNA binding	FBgn0001222	27.4771
hth	FBgn0001235	FBgn0001235	hth	1	experimental evidence of TF activity and DNA binding	FBgn0001235	0
Jra	FBgn0001291	FBgn0001291	Jra	1	experimental evidence of TF activity and DNA binding	FBgn0001291	138.635
kay	FBgn0001297	FBgn0001297	kay	1	experimental evidence of TF activity and DNA binding	FBgn0001297	255.141
kni	FBgn0001320	FBgn0001320	kni	1	experimental evidence of TF activity and DNA binding	FBgn0001320	0
Kr	FBgn0001325	FBgn0001325	Kr	1	experimental evidence of TF activity and DNA binding	FBgn0001325	0
lab	FBgn0002522	FBgn0002522	lab	1	experimental evidence of TF activity and DNA binding	FBgn0002522	0
lbe	FBgn0011278	FBgn0011278	lbe	1	experimental evidence of TF activity and DNA binding	FBgn0011278	0
Lim1	FBgn0026411	FBgn0026411	Lim1	1	experimental evidence of TF activity and DNA binding	FBgn0026411	0
lmd	FBgn0039039	FBgn0039039	lmd	1	experimental evidence of TF activity and DNA binding	FBgn0039039	0
lz	FBgn0002576	FBgn0002576	lz	1	experimental evidence of TF activity and DNA binding	FBgn0002576	0.0269918
Mad	FBgn0011648	FBgn0011648	Mad	1	experimental evidence of TF activity and DNA binding	FBgn0011648	6.681
maf-S	FBgn0034534	FBgn0034534	maf-S	1	experimental evidence of TF activity and DNA binding	FBgn0034534	242.154
Med	FBgn0011655	FBgn0011655	Med	1	experimental evidence of TF activity and DNA binding	FBgn0011655	25.0499
Mef2	FBgn0011656	FBgn0011656	Mef2	1	experimental evidence of TF activity and DNA binding	FBgn0011656	10.4535
Mio	FBgn0032940	FBgn0032940	Mio	1	experimental evidence of TF activity and DNA binding	FBgn0032940	21.2297
mirr	FBgn0014343	FBgn0014343	mirr	1	experimental evidence of TF activity and DNA binding	FBgn0014343	0.509944
Mrtf	FBgn0052296	FBgn0052296	Mrtf	1	experimental evidence of TF activity and DNA binding	FBgn0052296	5.41867
MTF-1	FBgn0040305	FBgn0040305	MTF-1	1	experimental evidence of TF activity and DNA binding	FBgn0040305	14.0039
Myb	FBgn0002914	FBgn0002914	Myb	1	experimental evidence of TF activity and DNA binding	FBgn0002914	73.9913
nub	FBgn0085424	FBgn0085424	nub	1	experimental evidence of TF activity and DNA binding	FBgn0085424	0
oc	FBgn0004102	FBgn0004102	oc	1	experimental evidence of TF activity and DNA binding	FBgn0004102	0
onecut	FBgn0028996	FBgn0028996	onecut	1	experimental evidence of TF activity and DNA binding	FBgn0028996	0.173829
Optix	FBgn0025360	FBgn0025360	Optix	1	experimental evidence of TF activity and DNA binding	FBgn0025360	0
ovo	FBgn0003028	FBgn0003028	ovo	1	experimental evidence of TF activity and DNA binding	FBgn0003028	0.0351372
p53	FBgn0039044	FBgn0039044	p53	1	experimental evidence of TF activity and DNA binding	FBgn0039044	7.38671
pan	FBgn0085432	FBgn0085432	pan	1	experimental evidence of TF activity and DNA binding	FBgn0085432	11.9206
pb	FBgn0051481	FBgn0051481	pb	1	experimental evidence of TF activity and DNA binding	FBgn0051481	0
Pcl	FBgn0003044	FBgn0003044	Pcl	1	experimental evidence of TF activity and DNA binding	FBgn0003044	17.084
pdm2	FBgn0004394	FBgn0004394	pdm2	1	experimental evidence of TF activity and DNA binding	FBgn0004394	0
Pdp1	FBgn0016694	FBgn0016694	Pdp1	1	experimental evidence of TF activity and DNA binding	FBgn0016694	11.0984
pnr	FBgn0003117	FBgn0003117	pnr	1	experimental evidence of TF activity and DNA binding	FBgn0003117	123.391
pnt	FBgn0003118	FBgn0003118	pnt	1	experimental evidence of TF activity and DNA binding	FBgn0003118	108.011
Pph13	FBgn0023489	FBgn0023489	Pph13	1	experimental evidence of TF activity and DNA binding	FBgn0023489	0.0527753
prd	FBgn0003145	FBgn0003145	prd	1	experimental evidence of TF activity and DNA binding	FBgn0003145	0
pros	FBgn0004595	FBgn0004595	pros	1	experimental evidence of TF activity and DNA binding	FBgn0004595	0.0425797
Ptx1	FBgn0020912	FBgn0020912	Ptx1	1	experimental evidence of TF activity and DNA binding	FBgn0020912	0.0997535
repo	FBgn0011701	FBgn0011701	repo	1	experimental evidence of TF activity and DNA binding	FBgn0011701	0
rn	FBgn0259172	FBgn0259172	rn	1	experimental evidence of TF activity and DNA binding	FBgn0259172	0
sc	FBgn0004170	FBgn0004170	sc	1	experimental evidence of TF activity and DNA binding	FBgn0004170	0.090475
Scr	FBgn0003339	FBgn0003339	Scr	1	experimental evidence of TF activity and DNA binding	FBgn0003339	0
sd	FBgn0003345	FBgn0003345	sd	1	experimental evidence of TF activity and DNA binding	FBgn0003345	26.4163
sens	FBgn0002573	FBgn0002573	sens	1	experimental evidence of TF activity and DNA binding	FBgn0002573	0
shn	FBgn0003396	FBgn0003396	shn	1	experimental evidence of TF activity and DNA binding	FBgn0003396	8.22468
sim	FBgn0004666	FBgn0004666	sim	1	experimental evidence of TF activity and DNA binding	FBgn0004666	0.161642
sima	FBgn0015542	FBgn0015542	sima	1	experimental evidence of TF activity and DNA binding	FBgn0266411	35.5838
slbo	FBgn0005638	FBgn0005638	slbo	1	experimental evidence of TF activity and DNA binding	FBgn0005638	0.082774
slou	FBgn0002941	FBgn0002941	slou	1	experimental evidence of TF activity and DNA binding	FBgn0002941	0
slp2	FBgn0004567	FBgn0004567	slp2	1	experimental evidence of TF activity and DNA binding	FBgn0004567	0
sna	FBgn0003448	FBgn0003448	sna	1	experimental evidence of TF activity and DNA binding	FBgn0003448	0
so	FBgn0003460	FBgn0003460	so	1	experimental evidence of TF activity and DNA binding	FBgn0003460	0
SoxN	FBgn0029123	FBgn0029123	SoxN	1	experimental evidence of TF activity and DNA binding	FBgn0029123	0.0162372
Sp1	FBgn0020378	FBgn0020378	Sp1	1	experimental evidence of TF activity and DNA binding	FBgn0020378	0
srp	FBgn0003507	FBgn0003507	srp	1	experimental evidence of TF activity and DNA binding	FBgn0003507	105.501
Sry-beta	FBgn0003511	FBgn0003511	Sry-beta	1	experimental evidence of TF activity and DNA binding	FBgn0003511	26.3814
Sry-delta	FBgn0003512	FBgn0003512	Sry-delta	1	experimental evidence of TF activity and DNA binding	FBgn0003512	89.5671
ss	FBgn0003513	FBgn0003513	ss	1	experimental evidence of TF activity and DNA binding	FBgn0003513	0
Ssb-c31a	FBgn0015299	FBgn0015299	Ssb-c31a	1	experimental evidence of TF activity and DNA binding	FBgn0015299	79.5123
Stat92E	FBgn0016917	FBgn0016917	Stat92E	1	experimental evidence of TF activity and DNA binding	FBgn0016917	67.4386
Su(H)	FBgn0004837	FBgn0004837	Su(H)	1	experimental evidence of TF activity and DNA binding	FBgn0004837	2.69176
su(Hw)	FBgn0003567	FBgn0003567	su(Hw)	1	experimental evidence of TF activity and DNA binding	FBgn0003567	32.3989
sv	FBgn0005561	FBgn0005561	sv	1	experimental evidence of TF activity and DNA binding	FBgn0005561	0.131767
tgo	FBgn0015014	FBgn0015014	tgo	1	experimental evidence of TF activity and DNA binding	FBgn0264075	29.8597
tin	FBgn0004110	FBgn0004110	tin	1	experimental evidence of TF activity and DNA binding	FBgn0004110	0.459068
tll	FBgn0003720	FBgn0003720	tll	1	experimental evidence of TF activity and DNA binding	FBgn0003720	0
toy	FBgn0019650	FBgn0019650	toy	1	experimental evidence of TF activity and DNA binding	FBgn0019650	0.155359
Trf2	FBgn0026758	FBgn0261793	Trf2	1	experimental evidence of TF activity and DNA binding	FBgn0261793	14.9396
trh	FBgn0003749	FBgn0262139	trh	1	experimental evidence of TF activity and DNA binding	FBgn0262139	0.446528
Trl	FBgn0013263	FBgn0013263	Trl	1	experimental evidence of TF activity and DNA binding	FBgn0013263	144.628
tsh	FBgn0003866	FBgn0003866	tsh	1	experimental evidence of TF activity and DNA binding	FBgn0003866	38.2824
ttk	FBgn0003870	FBgn0003870	ttk	1	experimental evidence of TF activity and DNA binding	FBgn0003870	15.303
tup	FBgn0003896	FBgn0003896	tup	1	experimental evidence of TF activity and DNA binding	FBgn0003896	0
twi	FBgn0003900	FBgn0003900	twi	1	experimental evidence of TF activity and DNA binding	FBgn0003900	0
vnd	FBgn0003986	FBgn0261930	vnd	1	experimental evidence of TF activity and DNA binding	FBgn0261930	0
vri	FBgn0016076	FBgn0016076	vri	1	experimental evidence of TF activity and DNA binding	FBgn0016076	34.729
vvl	FBgn0086680	FBgn0086680	vvl	1	experimental evidence of TF activity and DNA binding	FBgn0086680	0
z	FBgn0004050	FBgn0004050	z	1	experimental evidence of TF activity and DNA binding	FBgn0004050	37.2587
zen	FBgn0004053	FBgn0004053	zen	1	experimental evidence of TF activity and DNA binding	FBgn0004053	0
zfh1	FBgn0004606	FBgn0004606	zfh1	1	experimental evidence of TF activity and DNA binding	FBgn0004606	50.8671
ATbp	FBgn0039946	FBgn0039946	ATbp	2	experimental evidence of TF activity and predicted DNA binding	FBgn0039946	2.54586
btd	FBgn0000233	FBgn0000233	btd	2	experimental evidence of TF activity and predicted DNA binding	FBgn0000233	0.0249591
CoRest	FBgn0053525	FBgn0261573	CoRest	2	experimental evidence of TF activity and predicted DNA binding	FBgn0261573	33.4835
crc	FBgn0000370	FBgn0000370	crc	2	experimental evidence of TF activity and predicted DNA binding	FBgn0000370	310.245
dys	FBgn0039411	FBgn0039411	dys	2	experimental evidence of TF activity and predicted DNA binding	FBgn0039411	1.57918
emc	FBgn0000575	FBgn0000575	emc	2	experimental evidence of TF activity and predicted DNA binding	FBgn0000575	40.1958
GATAe	FBgn0038391	FBgn0038391	GATAe	2	experimental evidence of TF activity and predicted DNA binding	FBgn0038391	0.7189
Hand	FBgn0032209	FBgn0032209	Hand	2	experimental evidence of TF activity and predicted DNA binding	FBgn0032209	2.30548
HLHm7	FBgn0002633	FBgn0002633	HLHm7	2	experimental evidence of TF activity and predicted DNA binding	FBgn0002633	0
MBD-like	FBgn0027950	FBgn0027950	MBD-like	2	experimental evidence of TF activity and predicted DNA binding	FBgn0027950	70.1104
mbf1	FBgn0026208	FBgn0262732	mbf1	2	experimental evidence of TF activity and predicted DNA binding	FBgn0262732	296.175
Met	FBgn0002723	FBgn0002723	Met	2	experimental evidence of TF activity and predicted DNA binding	FBgn0002723	5.40543
nej	FBgn0015624	FBgn0261617	nej	2	experimental evidence of TF activity and predicted DNA binding	FBgn0261617	15.0972
odd	FBgn0002985	FBgn0002985	odd	2	experimental evidence of TF activity and predicted DNA binding	FBgn0002985	0
org-1	FBgn0021767	FBgn0021767	org-1	2	experimental evidence of TF activity and predicted DNA binding	FBgn0021767	0
Rel	FBgn0014018	FBgn0014018	Rel	2	experimental evidence of TF activity and predicted DNA binding	FBgn0014018	46.489
run	FBgn0003300	FBgn0003300	run	2	experimental evidence of TF activity and predicted DNA binding	FBgn0003300	0.0354002
sage	FBgn0037672	FBgn0037672	sage	2	experimental evidence of TF activity and predicted DNA binding	FBgn0037672	5.99434
tai	FBgn0041092	FBgn0041092	tai	2	experimental evidence of TF activity and predicted DNA binding	FBgn0041092	13.8526
ush	FBgn0003963	FBgn0003963	ush	2	experimental evidence of TF activity and predicted DNA binding	FBgn0003963	65.5665
achi	FBgn0033749	FBgn0033749	achi	3	predicted/unknown TF activity and experimental evidence of DNA binding	FBgn0033749	9.37124
al	FBgn0000061	FBgn0000061	al	3	predicted/unknown TF activity and experimental evidence of DNA binding	FBgn0000061	0
Alh	FBgn0037471	FBgn0261238	Alh	3	predicted/unknown TF activity and experimental evidence of DNA binding	FBgn0261238	9.61743
amos	FBgn0003270	FBgn0003270	amos	3	predicted/unknown TF activity and experimental evidence of DNA binding	FBgn0003270	0
Awh	FBgn0013751	FBgn0013751	Awh	3	predicted/unknown TF activity and experimental evidence of DNA binding	FBgn0013751	0.0879885
bab1	FBgn0004870	FBgn0004870	bab1	3	predicted/unknown TF activity and experimental evidence of DNA binding	FBgn0004870	1.17349
bab2	FBgn0025525	FBgn0025525	bab2	3	predicted/unknown TF activity and experimental evidence of DNA binding	FBgn0025525	0.6781
Bap60	FBgn0025463	FBgn0025463	Bap60	3	predicted/unknown TF activity and experimental evidence of DNA binding	FBgn0025463	51.0242
BEAF-32	FBgn0015602	FBgn0015602	BEAF-32	3	predicted/unknown TF activity and experimental evidence of DNA binding	FBgn0015602	100.114
bigmax	FBgn0039509	FBgn0039509	bigmax	3	predicted/unknown TF activity and experimental evidence of DNA binding	FBgn0039509	41.6649
bsh	FBgn0000529	FBgn0000529	bsh	3	predicted/unknown TF activity and experimental evidence of DNA binding	FBgn0000529	0
btn	FBgn0014949	FBgn0014949	btn	3	predicted/unknown TF activity and experimental evidence of DNA binding	FBgn0014949	1.49461
C15	FBgn0004863	FBgn0004863	C15	3	predicted/unknown TF activity and experimental evidence of DNA binding	FBgn0004863	0
CG10447	FBgn0032816	FBgn0032816	Nf-YB	3	predicted/unknown TF activity and experimental evidence of DNA binding	FBgn0032816	22.6168
CG11085	FBgn0030408	FBgn0030408	CG11085	3	predicted/unknown TF activity and experimental evidence of DNA binding	FBgn0030408	0
CG11294	FBgn0030058	FBgn0030058	CG11294	3	predicted/unknown TF activity and experimental evidence of DNA binding	FBgn0030058	3.1672
CG11617	FBgn0031232	FBgn0031232	CG11617	3	predicted/unknown TF activity and experimental evidence of DNA binding	FBgn0031232	0.896224
CG13424	FBgn0034520	FBgn0034520	lms	3	predicted/unknown TF activity and experimental evidence of DNA binding	FBgn0034520	0.1594
CG15696	FBgn0038833	FBgn0038833	CG15696	3	predicted/unknown TF activity and experimental evidence of DNA binding	FBgn0038833	0
CG18599	FBgn0038592	FBgn0038592	CG18599	3	predicted/unknown TF activity and experimental evidence of DNA binding	FBgn0038592	0
CG3075	FBgn0029905	FBgn0029905	Nf-YC	3	predicted/unknown TF activity and experimental evidence of DNA binding	FBgn0029905	7.99999
CG32105	FBgn0052105	FBgn0052105	CG32105	3	predicted/unknown TF activity and experimental evidence of DNA binding	FBgn0052105	0
CG32532	FBgn0052532	FBgn0052532	CG32532	3	predicted/unknown TF activity and experimental evidence of DNA binding	FBgn0052532	0.0721133
CG33557	FBgn0053557	FBgn0053557	CG33557	3	predicted/unknown TF activity and experimental evidence of DNA binding	FBgn0053557	0
CG33980	FBgn0053980	FBgn0053980	Vsx2	3	predicted/unknown TF activity and experimental evidence of DNA binding	FBgn0263512	0
CG4136	FBgn0029775	FBgn0029775	Vsx1	3	predicted/unknown TF activity and experimental evidence of DNA binding	FBgn0263511	0
CG4328	FBgn0036274	FBgn0036274	CG4328	3	predicted/unknown TF activity and experimental evidence of DNA binding	FBgn0036274	0
CG6272	FBgn0036126	FBgn0036126	CG6272	3	predicted/unknown TF activity and experimental evidence of DNA binding	FBgn0036126	129.403
CG7056	FBgn0038852	FBgn0038852	CG7056	3	predicted/unknown TF activity and experimental evidence of DNA binding	FBgn0038852	0
CG9876	FBgn0034821	FBgn0034821	CG9876	3	predicted/unknown TF activity and experimental evidence of DNA binding	FBgn0034821	0.0622988
cnc	FBgn0000338	FBgn0262975	cnc	3	predicted/unknown TF activity and experimental evidence of DNA binding	FBgn0262975	13.1305
croc	FBgn0014143	FBgn0014143	croc	3	predicted/unknown TF activity and experimental evidence of DNA binding	FBgn0014143	0
crp	FBgn0001994	FBgn0001994	crp	3	predicted/unknown TF activity and experimental evidence of DNA binding	FBgn0001994	25.7254
cyc	FBgn0023094	FBgn0023094	cyc	3	predicted/unknown TF activity and experimental evidence of DNA binding	FBgn0023094	27.3231
Deaf1	FBgn0013799	FBgn0013799	Deaf1	3	predicted/unknown TF activity and experimental evidence of DNA binding	FBgn0013799	35.4638
dei	FBgn0008649	FBgn0263118	tx	3	predicted/unknown TF activity and experimental evidence of DNA binding	FBgn0263118	0.464887
Dr	FBgn0000492	FBgn0000492	Dr	3	predicted/unknown TF activity and experimental evidence of DNA binding	FBgn0000492	0
Dsp1	FBgn0011764	FBgn0011764	Dsp1	3	predicted/unknown TF activity and experimental evidence of DNA binding	FBgn0011764	20.3225
E(spl)	FBgn0000591	FBgn0000591	E(spl)	3	predicted/unknown TF activity and experimental evidence of DNA binding	FBgn0000591	0
E5	FBgn0008646	FBgn0008646	E5	3	predicted/unknown TF activity and experimental evidence of DNA binding	FBgn0008646	0
EcR	FBgn0000546	FBgn0000546	EcR	3	predicted/unknown TF activity and experimental evidence of DNA binding	FBgn0000546	9.5752
ems	FBgn0000576	FBgn0000576	ems	3	predicted/unknown TF activity and experimental evidence of DNA binding	FBgn0000576	0
ERR	FBgn0035849	FBgn0035849	ERR	3	predicted/unknown TF activity and experimental evidence of DNA binding	FBgn0035849	9.48346
eyg	FBgn0000625	FBgn0000625	eyg	3	predicted/unknown TF activity and experimental evidence of DNA binding	FBgn0000625	0
Fer1	FBgn0037475	FBgn0037475	Fer1	3	predicted/unknown TF activity and experimental evidence of DNA binding	FBgn0037475	0
Fer3	FBgn0037937	FBgn0037937	Fer3	3	predicted/unknown TF activity and experimental evidence of DNA binding	FBgn0037937	0
grn	FBgn0001138	FBgn0001138	grn	3	predicted/unknown TF activity and experimental evidence of DNA binding	FBgn0001138	0
H2.0	FBgn0001170	FBgn0001170	H2.0	3	predicted/unknown TF activity and experimental evidence of DNA binding	FBgn0001170	0
hbn	FBgn0008636	FBgn0008636	hbn	3	predicted/unknown TF activity and experimental evidence of DNA binding	FBgn0008636	0
hkb	FBgn0001204	FBgn0261434	hkb	3	predicted/unknown TF activity and experimental evidence of DNA binding	FBgn0261434	0
HLHm3	FBgn0002609	FBgn0002609	HLHm3	3	predicted/unknown TF activity and experimental evidence of DNA binding	FBgn0002609	5.48895
Hmx	FBgn0085448	FBgn0085448	Hmx	3	predicted/unknown TF activity and experimental evidence of DNA binding	FBgn0264005	0
Hnf4	FBgn0004914	FBgn0004914	Hnf4	3	predicted/unknown TF activity and experimental evidence of DNA binding	FBgn0004914	33.7792
Hr78	FBgn0015239	FBgn0015239	Hr78	3	predicted/unknown TF activity and experimental evidence of DNA binding	FBgn0015239	32.23
Hr83	FBgn0037436	FBgn0037436	Hr83	3	predicted/unknown TF activity and experimental evidence of DNA binding	FBgn0037436	0.580013
Hr96	FBgn0015240	FBgn0015240	Hr96	3	predicted/unknown TF activity and experimental evidence of DNA binding	FBgn0015240	12.5328
ind	FBgn0025776	FBgn0025776	ind	3	predicted/unknown TF activity and experimental evidence of DNA binding	FBgn0025776	0
inv	FBgn0001269	FBgn0001269	inv	3	predicted/unknown TF activity and experimental evidence of DNA binding	FBgn0001269	0
l(1)sc	FBgn0002561	FBgn0002561	l(1)sc	3	predicted/unknown TF activity and experimental evidence of DNA binding	FBgn0002561	0
Lag1	FBgn0040918	FBgn0040918	schlank	3	predicted/unknown TF activity and experimental evidence of DNA binding	FBgn0040918	22.3498
lbl	FBgn0008651	FBgn0008651	lbl	3	predicted/unknown TF activity and experimental evidence of DNA binding	FBgn0008651	0
Lim3	FBgn0002023	FBgn0002023	Lim3	3	predicted/unknown TF activity and experimental evidence of DNA binding	FBgn0002023	0
Max	FBgn0017578	FBgn0017578	Max	3	predicted/unknown TF activity and experimental evidence of DNA binding	FBgn0017578	42.013
mip120	FBgn0033846	FBgn0033846	mip120	3	predicted/unknown TF activity and experimental evidence of DNA binding	FBgn0033846	24.5855
mip130	FBgn0023509	FBgn0023509	mip130	3	predicted/unknown TF activity and experimental evidence of DNA binding	FBgn0023509	42.716
nau	FBgn0002922	FBgn0002922	nau	3	predicted/unknown TF activity and experimental evidence of DNA binding	FBgn0002922	0.559613
NFAT	FBgn0030505	FBgn0030505	NFAT	3	predicted/unknown TF activity and experimental evidence of DNA binding	FBgn0030505	16.7157
NK7.1	FBgn0024321	FBgn0024321	NK7.1	3	predicted/unknown TF activity and experimental evidence of DNA binding	FBgn0024321	2.44051
OdsH	FBgn0026058	FBgn0026058	OdsH	3	predicted/unknown TF activity and experimental evidence of DNA binding	FBgn0026058	0
osa	FBgn0003013	FBgn0261885	osa	3	predicted/unknown TF activity and experimental evidence of DNA binding	FBgn0261885	44.5498
otp	FBgn0015524	FBgn0015524	otp	3	predicted/unknown TF activity and experimental evidence of DNA binding	FBgn0015524	0
PHDP	FBgn0025334	FBgn0025334	PHDP	3	predicted/unknown TF activity and experimental evidence of DNA binding	FBgn0025334	0
pho	FBgn0002521	FBgn0002521	pho	3	predicted/unknown TF activity and experimental evidence of DNA binding	FBgn0002521	12.4849
phol	FBgn0035997	FBgn0035997	phol	3	predicted/unknown TF activity and experimental evidence of DNA binding	FBgn0035997	13.641
psq	FBgn0004399	FBgn0263102	psq	3	predicted/unknown TF activity and experimental evidence of DNA binding	FBgn0263102	50.4591
Pur-alpha	FBgn0022361	FBgn0022361	Pur-alpha	3	predicted/unknown TF activity and experimental evidence of DNA binding	FBgn0022361	4.78747
Rbf	FBgn0015799	FBgn0015799	Rbf	3	predicted/unknown TF activity and experimental evidence of DNA binding	FBgn0015799	36.7795
Rbf2	FBgn0038390	FBgn0038390	Rbf2	3	predicted/unknown TF activity and experimental evidence of DNA binding	FBgn0038390	5.05756
retn	FBgn0004795	FBgn0004795	retn	3	predicted/unknown TF activity and experimental evidence of DNA binding	FBgn0004795	0.0167304
Rfx	FBgn0020379	FBgn0020379	Rfx	3	predicted/unknown TF activity and experimental evidence of DNA binding	FBgn0020379	2.93215
ro	FBgn0003267	FBgn0003267	ro	3	predicted/unknown TF activity and experimental evidence of DNA binding	FBgn0003267	0.391833
Rx	FBgn0020617	FBgn0020617	Rx	3	predicted/unknown TF activity and experimental evidence of DNA binding	FBgn0020617	0
scro	FBgn0028993	FBgn0028993	scro	3	predicted/unknown TF activity and experimental evidence of DNA binding	FBgn0028993	0
Six4	FBgn0027364	FBgn0027364	Six4	3	predicted/unknown TF activity and experimental evidence of DNA binding	FBgn0027364	0
slp1	FBgn0003430	FBgn0003430	slp1	3	predicted/unknown TF activity and experimental evidence of DNA binding	FBgn0003430	0
Sox14	FBgn0005612	FBgn0005612	Sox14	3	predicted/unknown TF activity and experimental evidence of DNA binding	FBgn0005612	15.9439
Su(var)205	FBgn0003607	FBgn0003607	Su(var)205	3	predicted/unknown TF activity and experimental evidence of DNA binding	FBgn0003607	369.423
Su(var)3-7	FBgn0003598	FBgn0003598	Su(var)3-7	3	predicted/unknown TF activity and experimental evidence of DNA binding	FBgn0003598	14.576
svp	FBgn0003651	FBgn0003651	svp	3	predicted/unknown TF activity and experimental evidence of DNA binding	FBgn0003651	0
Taf1	FBgn0010355	FBgn0010355	Taf1	3	predicted/unknown TF activity and experimental evidence of DNA binding	FBgn0010355	21.0033
TFAM	FBgn0038805	FBgn0038805	TFAM	3	predicted/unknown TF activity and experimental evidence of DNA binding	FBgn0038805	83.6707
Thd1	FBgn0026869	FBgn0026869	Thd1	3	predicted/unknown TF activity and experimental evidence of DNA binding	FBgn0026869	15.4084
Trf	FBgn0010287	FBgn0010287	Trf	3	predicted/unknown TF activity and experimental evidence of DNA binding	FBgn0010287	11.3957
trx	FBgn0003862	FBgn0003862	trx	3	predicted/unknown TF activity and experimental evidence of DNA binding	FBgn0003862	5.23236
Ubx	FBgn0003944	FBgn0003944	Ubx	3	predicted/unknown TF activity and experimental evidence of DNA binding	FBgn0003944	0
unc-4	FBgn0024184	FBgn0024184	unc-4	3	predicted/unknown TF activity and experimental evidence of DNA binding	FBgn0024184	0
unpg	FBgn0015561	FBgn0015561	unpg	3	predicted/unknown TF activity and experimental evidence of DNA binding	FBgn0015561	0
Usf	FBgn0029711	FBgn0029711	Usf	3	predicted/unknown TF activity and experimental evidence of DNA binding	FBgn0029711	1.75799
usp	FBgn0003964	FBgn0003964	usp	3	predicted/unknown TF activity and experimental evidence of DNA binding	FBgn0003964	42.2242
vis	FBgn0033748	FBgn0033748	vis	3	predicted/unknown TF activity and experimental evidence of DNA binding	FBgn0033748	0.838431
zen2	FBgn0004054	FBgn0004054	zen2	3	predicted/unknown TF activity and experimental evidence of DNA binding	FBgn0004054	0
zfh2	FBgn0004607	FBgn0004607	zfh2	3	predicted/unknown TF activity and experimental evidence of DNA binding	FBgn0004607	0.0464523
A3-3	FBgn0028550	FBgn0028550	Atf3	4	predicted/unknown TF activity and/or predicted DNA binding	FBgn0028550	6.56505
ab	FBgn0259750	FBgn0259750	ab	4	predicted/unknown TF activity and/or predicted DNA binding	FBgn0264442	0.121838
Ada2b	FBgn0037555	FBgn0037555	Ada2b	4	predicted/unknown TF activity and/or predicted DNA binding	FBgn0037555	19.294
ash1	FBgn0005386	FBgn0005386	ash1	4	predicted/unknown TF activity and/or predicted DNA binding	FBgn0005386	5.08136
Atf6	FBgn0033010	FBgn0033010	Atf6	4	predicted/unknown TF activity and/or predicted DNA binding	FBgn0033010	4.36925
az2	FBgn0025185	FBgn0025185	az2	4	predicted/unknown TF activity and/or predicted DNA binding	FBgn0025185	27.7094
Bap170	FBgn0042085	FBgn0042085	Bap170	4	predicted/unknown TF activity and/or predicted DNA binding	FBgn0042085	27.1485
bbx	FBgn0024251	FBgn0024251	bbx	4	predicted/unknown TF activity and/or predicted DNA binding	FBgn0024251	16.3411
bcd	FBgn0000166	FBgn0000166	bcd	4	predicted/unknown TF activity and/or predicted DNA binding	FBgn0000166	0.0600591
bowl	FBgn0004893	FBgn0004893	bowl	4	predicted/unknown TF activity and/or predicted DNA binding	FBgn0004893	0.825679
brm	FBgn0000212	FBgn0000212	brm	4	predicted/unknown TF activity and/or predicted DNA binding	FBgn0000212	25.6882
bs	FBgn0004101	FBgn0004101	bs	4	predicted/unknown TF activity and/or predicted DNA binding	FBgn0004101	10.0387
BtbVII	FBgn0012049	FBgn0263108	BtbVII	4	predicted/unknown TF activity and/or predicted DNA binding	FBgn0263108	74.5387
Bteb2	FBgn0025679	FBgn0025679	Bteb2	4	predicted/unknown TF activity and/or predicted DNA binding	FBgn0025679	0
cato	FBgn0024249	FBgn0024249	cato	4	predicted/unknown TF activity and/or predicted DNA binding	FBgn0024249	0
cbt	FBgn0043364	FBgn0043364	cbt	4	predicted/unknown TF activity and/or predicted DNA binding	FBgn0043364	18.7081
Cenp-C	FBgn0086697	FBgn0086697	Cenp-C	4	predicted/unknown TF activity and/or predicted DNA binding	FBgn0086697	11.9643
cg	FBgn0000289	FBgn0000289	cg	4	predicted/unknown TF activity and/or predicted DNA binding	FBgn0000289	39.2084
CG10147	FBgn0035702	FBgn0035702	CG10147	4	predicted/unknown TF activity and/or predicted DNA binding	FBgn0035702	5.08143
CG10209	FBgn0033971	FBgn0033971	CG10209	4	predicted/unknown TF activity and/or predicted DNA binding	FBgn0033971	7.09105
CG1024	FBgn0027514	FBgn0027514	CG1024	4	predicted/unknown TF activity and/or predicted DNA binding	FBgn0027514	6.99983
CG10267	FBgn0037446	FBgn0037446	Zif	4	predicted/unknown TF activity and/or predicted DNA binding	FBgn0037446	90.8353
CG10274	FBgn0035690	FBgn0035690	CG10274	4	predicted/unknown TF activity and/or predicted DNA binding	FBgn0035690	13.785
CG10321	FBgn0034643	FBgn0034643	CG10321	4	predicted/unknown TF activity and/or predicted DNA binding	FBgn0034643	52.7322
CG10348	FBgn0032707	FBgn0032707	CG10348	4	predicted/unknown TF activity and/or predicted DNA binding	FBgn0032707	0.106963
CG10366	FBgn0032814	FBgn0032814	CG10366	4	predicted/unknown TF activity and/or predicted DNA binding	FBgn0032814	13.0644
CG10431	FBgn0032730	FBgn0032730	CG10431	4	predicted/unknown TF activity and/or predicted DNA binding	FBgn0032730	1.05481
CG10462	FBgn0032815	FBgn0032815	CG10462	4	predicted/unknown TF activity and/or predicted DNA binding	FBgn0032815	16.3829
CG10543	FBgn0034570	FBgn0034570	CG10543	4	predicted/unknown TF activity and/or predicted DNA binding	FBgn0034570	12.4293
CG10631	FBgn0032817	FBgn0032817	CG10631	4	predicted/unknown TF activity and/or predicted DNA binding	FBgn0032817	5.14227
CG10654	FBgn0036294	FBgn0036294	CG10654	4	predicted/unknown TF activity and/or predicted DNA binding	FBgn0036294	13.5655
CG10669	FBgn0039329	FBgn0039329	CG10669	4	predicted/unknown TF activity and/or predicted DNA binding	FBgn0039329	2.94535
CG10949	FBgn0032858	FBgn0032858	CG10949	4	predicted/unknown TF activity and/or predicted DNA binding	FBgn0032858	28.1672
CG10959	FBgn0030010	FBgn0030010	CG10959	4	predicted/unknown TF activity and/or predicted DNA binding	FBgn0030010	4.81234
CG10979	FBgn0037379	FBgn0037379	CG10979	4	predicted/unknown TF activity and/or predicted DNA binding	FBgn0037379	25.2419
CG11152	FBgn0039937	FBgn0039937	fd102C	4	predicted/unknown TF activity and/or predicted DNA binding	FBgn0039937	0
CG11247	FBgn0037120	FBgn0037120	CG11247	4	predicted/unknown TF activity and/or predicted DNA binding	FBgn0037120	19.4984
CG11398	FBgn0040366	FBgn0040366	CG11398	4	predicted/unknown TF activity and/or predicted DNA binding	FBgn0040366	8.0842
CG11414	FBgn0035024	FBgn0035024	CG11414	4	predicted/unknown TF activity and/or predicted DNA binding	FBgn0035024	28.7147
CG11456	FBgn0037031	FBgn0037031	CG11456	4	predicted/unknown TF activity and/or predicted DNA binding	FBgn0037031	6.98008
CG11560	FBgn0036249	FBgn0036249	CG11560	4	predicted/unknown TF activity and/or predicted DNA binding	FBgn0036249	11.4164
CG11695	FBgn0030316	FBgn0030316	CG11695	4	predicted/unknown TF activity and/or predicted DNA binding	FBgn0030316	10.7901
CG11696	FBgn0030314	FBgn0030314	CG11696	4	predicted/unknown TF activity and/or predicted DNA binding	FBgn0030314	15.6773
CG11723	FBgn0031391	FBgn0031391	CG11723	4	predicted/unknown TF activity and/or predicted DNA binding	FBgn0031391	32.3515
CG11762	FBgn0037618	FBgn0037618	CG11762	4	predicted/unknown TF activity and/or predicted DNA binding	FBgn0037618	0.060836
CG11835	FBgn0031264	FBgn0031264	CG11835	4	predicted/unknown TF activity and/or predicted DNA binding	FBgn0031264	0.0312429
CG11902	FBgn0028647	FBgn0028647	CG11902	4	predicted/unknown TF activity and/or predicted DNA binding	FBgn0028647	4.69798
CG11906	FBgn0034425	FBgn0034425	CG11906	4	predicted/unknown TF activity and/or predicted DNA binding	FBgn0034425	15.922
CG11966	FBgn0037645	FBgn0037645	CG11966	4	predicted/unknown TF activity and/or predicted DNA binding	FBgn0037645	0.0319319
CG12029	FBgn0035454	FBgn0263239	dar1	4	predicted/unknown TF activity and/or predicted DNA binding	FBgn0263239	0.0257564
CG12054	FBgn0039831	FBgn0039831	CG12054	4	predicted/unknown TF activity and/or predicted DNA binding	FBgn0039831	37.6135
CG12071	FBgn0039808	FBgn0039808	CG12071	4	predicted/unknown TF activity and/or predicted DNA binding	FBgn0039808	0.231676
CG12124	FBgn0030112	FBgn0260789	mxc	4	predicted/unknown TF activity and/or predicted DNA binding	FBgn0260789	14.6168
CG12219	FBgn0043796	FBgn0043796	CG12219	4	predicted/unknown TF activity and/or predicted DNA binding	FBgn0043796	11.627
CG12236	FBgn0029822	FBgn0029822	CG12236	4	predicted/unknown TF activity and/or predicted DNA binding	FBgn0029822	8.4059
CG12299	FBgn0032295	FBgn0032295	CG12299	4	predicted/unknown TF activity and/or predicted DNA binding	FBgn0032295	29.4493
CG1233	FBgn0035137	FBgn0035137	CG1233	4	predicted/unknown TF activity and/or predicted DNA binding	FBgn0035137	16.4647
CG12391	FBgn0033581	FBgn0033581	CG12391	4	predicted/unknown TF activity and/or predicted DNA binding	FBgn0033581	53.0252
CG12605	FBgn0035481	FBgn0035481	CG12605	4	predicted/unknown TF activity and/or predicted DNA binding	FBgn0035481	0
CG12744	FBgn0033459	FBgn0033459	CG12744	4	predicted/unknown TF activity and/or predicted DNA binding	FBgn0033459	15.9067
CG12769	FBgn0033252	FBgn0033252	CG12769	4	predicted/unknown TF activity and/or predicted DNA binding	FBgn0033252	0.123004
CG12942	FBgn0033569	FBgn0033569	CG12942	4	predicted/unknown TF activity and/or predicted DNA binding	FBgn0033569	13.1565
CG13123	FBgn0032150	FBgn0032150	CG13123	4	predicted/unknown TF activity and/or predicted DNA binding	FBgn0032150	9.06893
CG13204	FBgn0033627	FBgn0033627	CG13204	4	predicted/unknown TF activity and/or predicted DNA binding	FBgn0033627	4.90217
CG13287	FBgn0035643	FBgn0035643	CG13287	4	predicted/unknown TF activity and/or predicted DNA binding	FBgn0035643	0
CG13296	FBgn0035687	FBgn0035687	CG13296	4	predicted/unknown TF activity and/or predicted DNA binding	FBgn0035687	0
CG13617	FBgn0039201	FBgn0039201	CG13617	4	predicted/unknown TF activity and/or predicted DNA binding	FBgn0039201	0.17247
CG13624	FBgn0039209	FBgn0039209	CG13624	4	predicted/unknown TF activity and/or predicted DNA binding	FBgn0039209	33.8029
CG13775	FBgn0031874	FBgn0031874	CG13775	4	predicted/unknown TF activity and/or predicted DNA binding	FBgn0031874	3.59002
CG13894	FBgn0035157	FBgn0035157	CG13894	4	predicted/unknown TF activity and/or predicted DNA binding	FBgn0035157	0.197247
CG13897	FBgn0035160	FBgn0035160	CG13897	4	predicted/unknown TF activity and/or predicted DNA binding	FBgn0035160	1.63535
CG14050	FBgn0040392	FBgn0040392	CG14050	4	predicted/unknown TF activity and/or predicted DNA binding	FBgn0040392	0.256176
CG14655	FBgn0037275	FBgn0037275	CG14655	4	predicted/unknown TF activity and/or predicted DNA binding	FBgn0037275	0
CG14667	FBgn0037317	FBgn0037317	CG14667	4	predicted/unknown TF activity and/or predicted DNA binding	FBgn0037317	18.479
CG14710	FBgn0037920	FBgn0037920	CG14710	4	predicted/unknown TF activity and/or predicted DNA binding	FBgn0037920	6.07304
CG14711	FBgn0037922	FBgn0037922	CG14711	4	predicted/unknown TF activity and/or predicted DNA binding	FBgn0037922	30.188
CG14962	FBgn0035407	FBgn0035407	CG14962	4	predicted/unknown TF activity and/or predicted DNA binding	FBgn0035407	19.1785
CG15011	FBgn0035518	FBgn0035518	CG15011	4	predicted/unknown TF activity and/or predicted DNA binding	FBgn0035518	21.9745
CG15073	FBgn0034379	FBgn0034379	CG15073	4	predicted/unknown TF activity and/or predicted DNA binding	FBgn0034379	3.18083
CG15269	FBgn0028878	FBgn0028878	CG15269	4	predicted/unknown TF activity and/or predicted DNA binding	FBgn0028878	0
CG1529	FBgn0031144	FBgn0031144	CG1529	4	predicted/unknown TF activity and/or predicted DNA binding	FBgn0031144	9.6389
CG15336	FBgn0030009	FBgn0030009	CG15336	4	predicted/unknown TF activity and/or predicted DNA binding	FBgn0030009	0
CG15436	FBgn0031610	FBgn0031610	CG15436	4	predicted/unknown TF activity and/or predicted DNA binding	FBgn0031610	5.49359
CG15514	FBgn0039712	FBgn0039712	CG15514	4	predicted/unknown TF activity and/or predicted DNA binding	FBgn0039712	53.5922
CG15710	FBgn0034120	FBgn0034120	CG15710	4	predicted/unknown TF activity and/or predicted DNA binding	FBgn0034120	0
CG1602	FBgn0033186	FBgn0033186	CG1602	4	predicted/unknown TF activity and/or predicted DNA binding	FBgn0033186	4.79205
CG1603	FBgn0033185	FBgn0033185	CG1603	4	predicted/unknown TF activity and/or predicted DNA binding	FBgn0033185	26.9719
CG1621	FBgn0033182	FBgn0263240	Coop	4	predicted/unknown TF activity and/or predicted DNA binding	FBgn0263240	28.9731
CG1663	FBgn0033449	FBgn0033449	CG1663	4	predicted/unknown TF activity and/or predicted DNA binding	FBgn0033449	7.97494
CG16779	FBgn0037698	FBgn0037698	CG16779	4	predicted/unknown TF activity and/or predicted DNA binding	FBgn0037698	0.0598143
CG16899	FBgn0037735	FBgn0262477	FoxP	4	predicted/unknown TF activity and/or predicted DNA binding	FBgn0262477	0
CG17118	FBgn0032291	FBgn0032291	CG17118	4	predicted/unknown TF activity and/or predicted DNA binding	FBgn0032291	0.106143
CG17153	FBgn0036248	FBgn0036248	ssp	4	predicted/unknown TF activity and/or predicted DNA binding	FBgn0036248	17.6167
CG17181	FBgn0035144	FBgn0035144	CG17181	4	predicted/unknown TF activity and/or predicted DNA binding	FBgn0035144	1.19119
CG17186	FBgn0038741	FBgn0038741	CG17186	4	predicted/unknown TF activity and/or predicted DNA binding	FBgn0038741	6.92063
CG17328	FBgn0028895	FBgn0028895	CG17328	4	predicted/unknown TF activity and/or predicted DNA binding	FBgn0028895	2.70341
CG17359	FBgn0036396	FBgn0036396	CG17359	4	predicted/unknown TF activity and/or predicted DNA binding	FBgn0036396	7.85086
CG17361	FBgn0036395	FBgn0036395	CG17361	4	predicted/unknown TF activity and/or predicted DNA binding	FBgn0036395	3.14991
CG17385	FBgn0033934	FBgn0033934	CG17385	4	predicted/unknown TF activity and/or predicted DNA binding	FBgn0033934	88.9472
CG17568	FBgn0032763	FBgn0032763	CG17568	4	predicted/unknown TF activity and/or predicted DNA binding	FBgn0032763	3.9669
CG17612	FBgn0031597	FBgn0031597	CG17612	4	predicted/unknown TF activity and/or predicted DNA binding	FBgn0031597	3.91973
CG17801	FBgn0038550	FBgn0038550	CG17801	4	predicted/unknown TF activity and/or predicted DNA binding	FBgn0038550	0
CG17802	FBgn0038549	FBgn0038549	CG17802	4	predicted/unknown TF activity and/or predicted DNA binding	FBgn0038549	8.65148
CG17803	FBgn0038547	FBgn0038547	CG17803	4	predicted/unknown TF activity and/or predicted DNA binding	FBgn0038547	0.228916
CG17806	FBgn0038548	FBgn0038548	CG17806	4	predicted/unknown TF activity and/or predicted DNA binding	FBgn0038548	3.64542
CG17829	FBgn0025635	FBgn0025635	CG17829	4	predicted/unknown TF activity and/or predicted DNA binding	FBgn0025635	10.6652
CG17836	FBgn0038661	FBgn0261113	Xrp1	4	predicted/unknown TF activity and/or predicted DNA binding	FBgn0261113	388.042
CG17912	FBgn0032600	FBgn0032600	CG17912	4	predicted/unknown TF activity and/or predicted DNA binding	FBgn0032600	42.6919
CG1792	FBgn0039860	FBgn0039860	CG1792	4	predicted/unknown TF activity and/or predicted DNA binding	FBgn0039860	8.71075
CG18011	FBgn0033491	FBgn0033491	CG18011	4	predicted/unknown TF activity and/or predicted DNA binding	FBgn0033491	2.85975
CG18262	FBgn0030012	FBgn0030012	CG18262	4	predicted/unknown TF activity and/or predicted DNA binding	FBgn0030012	6.11927
CG18265	FBgn0036725	FBgn0036725	CG18265	4	predicted/unknown TF activity and/or predicted DNA binding	FBgn0036725	0
CG1832	FBgn0032979	FBgn0032979	CG1832	4	predicted/unknown TF activity and/or predicted DNA binding	FBgn0032979	52.388
CG18446	FBgn0033458	FBgn0033458	CG18446	4	predicted/unknown TF activity and/or predicted DNA binding	FBgn0033458	9.71248
CG1845	FBgn0033155	FBgn0033155	Br140	4	predicted/unknown TF activity and/or predicted DNA binding	FBgn0033155	22.8293
CG18476	FBgn0037931	FBgn0037931	CG18476	4	predicted/unknown TF activity and/or predicted DNA binding	FBgn0037931	4.76666
CG18619	FBgn0032202	FBgn0032202	CG18619	4	predicted/unknown TF activity and/or predicted DNA binding	FBgn0032202	354.512
CG18764	FBgn0042205	FBgn0042205	CG18764	4	predicted/unknown TF activity and/or predicted DNA binding	FBgn0042205	4.3393
CG1965	FBgn0037466	FBgn0037466	CG1965	4	predicted/unknown TF activity and/or predicted DNA binding	FBgn0037466	9.56072
CG2052	FBgn0039905	FBgn0262636	Lin29	4	predicted/unknown TF activity and/or predicted DNA binding	FBgn0262636	1.12952
CG2116	FBgn0030003	FBgn0030003	CG2116	4	predicted/unknown TF activity and/or predicted DNA binding	FBgn0030003	22.6366
CG2120	FBgn0030005	FBgn0030005	CG2120	4	predicted/unknown TF activity and/or predicted DNA binding	FBgn0030005	0.188286
CG2129	FBgn0030008	FBgn0030008	CG2129	4	predicted/unknown TF activity and/or predicted DNA binding	FBgn0030008	7.09958
CG2199	FBgn0035213	FBgn0035213	CG2199	4	predicted/unknown TF activity and/or predicted DNA binding	FBgn0035213	40.2825
CG2202	FBgn0030240	FBgn0030240	CG2202	4	predicted/unknown TF activity and/or predicted DNA binding	FBgn0030240	12.3089
CG2678	FBgn0014931	FBgn0014931	CG2678	4	predicted/unknown TF activity and/or predicted DNA binding	FBgn0014931	6.17639
CG2712	FBgn0024975	FBgn0024975	CG2712	4	predicted/unknown TF activity and/or predicted DNA binding	FBgn0024975	4.74541
CG2889	FBgn0030206	FBgn0030206	CG2889	4	predicted/unknown TF activity and/or predicted DNA binding	FBgn0030206	29.6096
CG30020	FBgn0050020	FBgn0050020	CG30020	4	predicted/unknown TF activity and/or predicted DNA binding	FBgn0050020	31.279
CG30077	FBgn0050077	FBgn0050077	blos1	4	predicted/unknown TF activity and/or predicted DNA binding	FBgn0050077	10.6343
CG30080	FBgn0050080	FBgn0050080	CG30080	4	predicted/unknown TF activity and/or predicted DNA binding	FBgn0050080	1.42612e-13
CG3032	FBgn0029928	FBgn0029928	CG3032	4	predicted/unknown TF activity and/or predicted DNA binding	FBgn0029928	2.89283
CG30431	FBgn0050431	FBgn0050431	CG30431	4	predicted/unknown TF activity and/or predicted DNA binding	FBgn0050431	0.112102
CG3065	FBgn0034946	FBgn0034946	CG3065	4	predicted/unknown TF activity and/or predicted DNA binding	FBgn0034946	21.5608
CG31169	FBgn0051169	FBgn0263048	CG43343	4	predicted/unknown TF activity and/or predicted DNA binding	FBgn0263048	4.26567
CG31224	FBgn0051224	FBgn0051224	CG31224	4	predicted/unknown TF activity and/or predicted DNA binding	FBgn0051224	15.2072
CG31365	FBgn0051365	FBgn0051365	CG31365	4	predicted/unknown TF activity and/or predicted DNA binding	FBgn0051365	19.0294
CG31367	FBgn0051367	FBgn0261641	CG42724	4	predicted/unknown TF activity and/or predicted DNA binding	FBgn0261641	61.1078
CG31388	FBgn0051388	FBgn0051388	CG31388	4	predicted/unknown TF activity and/or predicted DNA binding	FBgn0051388	8.84577
CG31612	FBgn0051612	FBgn0051612	CG31612	4	predicted/unknown TF activity and/or predicted DNA binding	FBgn0051612	7.66982
CG31670	FBgn0031375	FBgn0031375	erm	4	predicted/unknown TF activity and/or predicted DNA binding	FBgn0031375	0.0347548
CG32006	FBgn0052006	FBgn0052006	CG32006	4	predicted/unknown TF activity and/or predicted DNA binding	FBgn0052006	0.0210914
CG32121	FBgn0052121	FBgn0052121	CG32121	4	predicted/unknown TF activity and/or predicted DNA binding	FBgn0052121	0
CG32767	FBgn0052767	FBgn0052767	CG32767	4	predicted/unknown TF activity and/or predicted DNA binding	FBgn0052767	8.35417
CG32772	FBgn0052772	FBgn0052772	CG32772	4	predicted/unknown TF activity and/or predicted DNA binding	FBgn0052772	19.1198
CG32778	FBgn0052778	FBgn0262973	CG43284	4	predicted/unknown TF activity and/or predicted DNA binding	FBgn0263772	176.327
CG3281	FBgn0037967	FBgn0260741	CG3281	4	predicted/unknown TF activity and/or predicted DNA binding	FBgn0260741	7.55426
CG33213	FBgn0053213	FBgn0053213	CG33213	4	predicted/unknown TF activity and/or predicted DNA binding	FBgn0053213	10.6099
CG33786	FBgn0061361	FBgn0061361	CG33786	4	predicted/unknown TF activity and/or predicted DNA binding	FBgn0061361	NA
CG3407	FBgn0031573	FBgn0031573	CG3407	4	predicted/unknown TF activity and/or predicted DNA binding	FBgn0031573	3.00125
CG34145	FBgn0083981	FBgn0083981	RunxA	4	predicted/unknown TF activity and/or predicted DNA binding	FBgn0083981	0.11734
CG34340	FBgn0085369	FBgn0085369	CG34340	4	predicted/unknown TF activity and/or predicted DNA binding	FBgn0085369	0
CG34367	FBgn0085396	FBgn0085396	CG34367	4	predicted/unknown TF activity and/or predicted DNA binding	FBgn0085396	0.169841
CG34422	FBgn0085451	FBgn0085451	CG34422	4	predicted/unknown TF activity and/or predicted DNA binding	FBgn0085451	18.9118
CG3654	FBgn0036004	FBgn0036004	Jarid2	4	predicted/unknown TF activity and/or predicted DNA binding	FBgn0036004	11.2058
CG3711	FBgn0040344	FBgn0040344	CG3711	4	predicted/unknown TF activity and/or predicted DNA binding	FBgn0040344	16.0559
CG3726	FBgn0029824	FBgn0029824	CG3726	4	predicted/unknown TF activity and/or predicted DNA binding	FBgn0029824	0.972503
CG3838	FBgn0032130	FBgn0032130	CG3838	4	predicted/unknown TF activity and/or predicted DNA binding	FBgn0032130	5.1468
CG3847	FBgn0029867	FBgn0029867	CG3847	4	predicted/unknown TF activity and/or predicted DNA binding	FBgn0029867	58.1255
CG3891	FBgn0035993	FBgn0035993	Nf-YA	4	predicted/unknown TF activity and/or predicted DNA binding	FBgn0035993	4.49598
CG3909	FBgn0027524	FBgn0027524	CG3909	4	predicted/unknown TF activity and/or predicted DNA binding	FBgn0027524	21.8703
CG3919	FBgn0036423	FBgn0036423	CG3919	4	predicted/unknown TF activity and/or predicted DNA binding	FBgn0036423	3.31761
CG3995	FBgn0038472	FBgn0038472	CG3995	4	predicted/unknown TF activity and/or predicted DNA binding	FBgn0038472	46.7892
CG42267	FBgn0259162	FBgn0259162	RunxB	4	predicted/unknown TF activity and/or predicted DNA binding	FBgn0259162	0
CG4282	FBgn0034114	FBgn0034114	CG4282	4	predicted/unknown TF activity and/or predicted DNA binding	FBgn0034114	13.5911
CG4318	FBgn0030455	FBgn0030455	CG4318	4	predicted/unknown TF activity and/or predicted DNA binding	FBgn0030455	0.125727
CG4360	FBgn0038787	FBgn0038787	CG4360	4	predicted/unknown TF activity and/or predicted DNA binding	FBgn0038787	23.1962
CG4374	FBgn0039078	FBgn0039078	CG4374	4	predicted/unknown TF activity and/or predicted DNA binding	FBgn0039078	0.309276
CG4404	FBgn0030432	FBgn0030432	CG4404	4	predicted/unknown TF activity and/or predicted DNA binding	FBgn0030432	0.489315
CG4424	FBgn0038765	FBgn0038765	CG4424	4	predicted/unknown TF activity and/or predicted DNA binding	FBgn0038765	5.94402
CG4496	FBgn0031894	FBgn0031894	CG4496	4	predicted/unknown TF activity and/or predicted DNA binding	FBgn0031894	5.0569
CG4557	FBgn0029912	FBgn0029912	CG4557	4	predicted/unknown TF activity and/or predicted DNA binding	FBgn0029912	14.1305
CG4617	FBgn0029936	FBgn0029936	CG4617	4	predicted/unknown TF activity and/or predicted DNA binding	FBgn0029936	16.8785
CG4644	FBgn0031300	FBgn0261938	mtRNApol	4	predicted/unknown TF activity and/or predicted DNA binding	FBgn0261938	5.15606
CG4707	FBgn0035036	FBgn0035036	CG4707	4	predicted/unknown TF activity and/or predicted DNA binding	FBgn0035036	9.46398
CG4730	FBgn0039355	FBgn0039355	CG4730	4	predicted/unknown TF activity and/or predicted DNA binding	FBgn0039355	5.54687
CG4820	FBgn0037876	FBgn0037876	CG4820	4	predicted/unknown TF activity and/or predicted DNA binding	FBgn0037876	6.49424
CG4854	FBgn0038766	FBgn0038766	CG4854	4	predicted/unknown TF activity and/or predicted DNA binding	FBgn0038766	4.00768
CG4936	FBgn0038768	FBgn0038768	CG4936	4	predicted/unknown TF activity and/or predicted DNA binding	FBgn0038768	34.3598
CG5147	FBgn0036775	FBgn0036775	CG5147	4	predicted/unknown TF activity and/or predicted DNA binding	FBgn0036775	19.4238
CG5245	FBgn0038047	FBgn0038047	CG5245	4	predicted/unknown TF activity and/or predicted DNA binding	FBgn0038047	1.82519
CG5591	FBgn0034926	FBgn0034926	CG5591	4	predicted/unknown TF activity and/or predicted DNA binding	FBgn0263667	8.18072
CG5641	FBgn0038046	FBgn0038046	CG5641	4	predicted/unknown TF activity and/or predicted DNA binding	FBgn0038046	115.61
CG5669	FBgn0039169	FBgn0039169	Spps	4	predicted/unknown TF activity and/or predicted DNA binding	FBgn0039169	9.95286
CG6254	FBgn0037794	FBgn0037794	CG6254	4	predicted/unknown TF activity and/or predicted DNA binding	FBgn0037794	15.0175
CG6276	FBgn0038316	FBgn0038316	CG6276	4	predicted/unknown TF activity and/or predicted DNA binding	FBgn0038316	13.3888
CG6654	FBgn0038301	FBgn0038301	CG6654	4	predicted/unknown TF activity and/or predicted DNA binding	FBgn0038301	5.54957
CG6689	FBgn0037877	FBgn0037877	CG6689	4	predicted/unknown TF activity and/or predicted DNA binding	FBgn0037877	13.0344
CG6765	FBgn0035903	FBgn0035903	CG6765	4	predicted/unknown TF activity and/or predicted DNA binding	FBgn0035903	0.656384
CG6791	FBgn0037918	FBgn0037918	CG6791	4	predicted/unknown TF activity and/or predicted DNA binding	FBgn0037918	19.95
CG6792	FBgn0032401	FBgn0032401	CG6792	4	predicted/unknown TF activity and/or predicted DNA binding	FBgn0032401	4.36276
CG6808	FBgn0037921	FBgn0037921	CG6808	4	predicted/unknown TF activity and/or predicted DNA binding	FBgn0037921	16.8665
CG6813	FBgn0037923	FBgn0037923	CG6813	4	predicted/unknown TF activity and/or predicted DNA binding	FBgn0037923	1.97065
CG6905	FBgn0035136	FBgn0035136	CG6905	4	predicted/unknown TF activity and/or predicted DNA binding	FBgn0265574	21.1192
CG7045	FBgn0038978	FBgn0038978	CG7045	4	predicted/unknown TF activity and/or predicted DNA binding	FBgn0038978	0
CG7046	FBgn0038979	FBgn0038979	CG7046	4	predicted/unknown TF activity and/or predicted DNA binding	FBgn0038979	0
CG7099	FBgn0032517	FBgn0032517	CG7099	4	predicted/unknown TF activity and/or predicted DNA binding	FBgn0032517	5.15081
CG7101	FBgn0030963	FBgn0030963	CG7101	4	predicted/unknown TF activity and/or predicted DNA binding	FBgn0030963	6.29655
CG7357	FBgn0038551	FBgn0038551	CG7357	4	predicted/unknown TF activity and/or predicted DNA binding	FBgn0038551	41.9239
CG7368	FBgn0036179	FBgn0036179	CG7368	4	predicted/unknown TF activity and/or predicted DNA binding	FBgn0036179	0.0522065
CG7372	FBgn0036522	FBgn0036522	CG7372	4	predicted/unknown TF activity and/or predicted DNA binding	FBgn0036522	7.95796
CG7386	FBgn0035691	FBgn0035691	CG7386	4	predicted/unknown TF activity and/or predicted DNA binding	FBgn0035691	4.22981
CG7691	FBgn0038626	FBgn0038626	CG7691	4	predicted/unknown TF activity and/or predicted DNA binding	FBgn0038626	0
CG7786	FBgn0034096	FBgn0034096	CG7786	4	predicted/unknown TF activity and/or predicted DNA binding	FBgn0034096	0
CG7818	FBgn0032016	FBgn0032016	CG7818	4	predicted/unknown TF activity and/or predicted DNA binding	FBgn0032016	42.1281
CG7839	FBgn0036124	FBgn0036124	CG7839	4	predicted/unknown TF activity and/or predicted DNA binding	FBgn0036124	13.5312
CG7928	FBgn0039740	FBgn0039740	CG7928	4	predicted/unknown TF activity and/or predicted DNA binding	FBgn0039740	24.7353
CG7963	FBgn0037584	FBgn0037584	CG7963	4	predicted/unknown TF activity and/or predicted DNA binding	FBgn0037584	1.42842
CG7987	FBgn0038244	FBgn0038244	CG7987	4	predicted/unknown TF activity and/or predicted DNA binding	FBgn0038244	15.6657
CG8089	FBgn0033993	FBgn0033993	CG8089	4	predicted/unknown TF activity and/or predicted DNA binding	FBgn0033993	3.7542
CG8092	FBgn0033998	FBgn0033998	row	4	predicted/unknown TF activity and/or predicted DNA binding	FBgn0033998	34.5143
CG8119	FBgn0030664	FBgn0030664	CG8119	4	predicted/unknown TF activity and/or predicted DNA binding	FBgn0030664	0
CG8145	FBgn0037617	FBgn0037617	CG8145	4	predicted/unknown TF activity and/or predicted DNA binding	FBgn0037617	48.4067
CG8159	FBgn0037619	FBgn0037619	CG8159	4	predicted/unknown TF activity and/or predicted DNA binding	FBgn0037619	18.7012
CG8216	FBgn0033358	FBgn0033358	CG8216	4	predicted/unknown TF activity and/or predicted DNA binding	FBgn0033358	0
CG8301	FBgn0037717	FBgn0037717	CG8301	4	predicted/unknown TF activity and/or predicted DNA binding	FBgn0037717	15.5455
CG8319	FBgn0037722	FBgn0037722	CG8319	4	predicted/unknown TF activity and/or predicted DNA binding	FBgn0037722	15.5862
CG8359	FBgn0037634	FBgn0037634	CG8359	4	predicted/unknown TF activity and/or predicted DNA binding	FBgn0037634	9.60852
CG8388	FBgn0034062	FBgn0034062	CG8388	4	predicted/unknown TF activity and/or predicted DNA binding	FBgn0034062	6.12751
CG8478	FBgn0037746	FBgn0037746	CG8478	4	predicted/unknown TF activity and/or predicted DNA binding	FBgn0037746	34.4255
CG8578	FBgn0030699	FBgn0030699	CG8578	4	predicted/unknown TF activity and/or predicted DNA binding	FBgn0030699	28.098
CG8765	FBgn0036900	FBgn0036900	CG8765	4	predicted/unknown TF activity and/or predicted DNA binding	FBgn0036900	13.0621
CG8924	FBgn0030710	FBgn0030710	CG8924	4	predicted/unknown TF activity and/or predicted DNA binding	FBgn0030710	4.4895
CG8944	FBgn0030680	FBgn0030680	CG8944	4	predicted/unknown TF activity and/or predicted DNA binding	FBgn0030680	10.3592
CG9139	FBgn0035202	FBgn0262937	Rabex-5	4	predicted/unknown TF activity and/or predicted DNA binding	FBgn0262937	41.255
CG9215	FBgn0030659	FBgn0030659	CG9215	4	predicted/unknown TF activity and/or predicted DNA binding	FBgn0030659	14.8915
CG9305	FBgn0032512	FBgn0032512	CG9305	4	predicted/unknown TF activity and/or predicted DNA binding	FBgn0032512	23.495
CG9418	FBgn0026582	FBgn0026582	CG9418	4	predicted/unknown TF activity and/or predicted DNA binding	FBgn0026582	9.60269
CG9437	FBgn0034599	FBgn0034599	CG9437	4	predicted/unknown TF activity and/or predicted DNA binding	FBgn0034599	31.8452
CG9571	FBgn0031086	FBgn0031086	fd19B	4	predicted/unknown TF activity and/or predicted DNA binding	FBgn0031086	0
CG9609	FBgn0030787	FBgn0030787	CG9609	4	predicted/unknown TF activity and/or predicted DNA binding	FBgn0030787	5.91055
CG9650	FBgn0029939	FBgn0029939	CG9650	4	predicted/unknown TF activity and/or predicted DNA binding	FBgn0029939	0.0100861
CG9705	FBgn0036661	FBgn0036661	CG9705	4	predicted/unknown TF activity and/or predicted DNA binding	FBgn0036661	178.25
CG9727	FBgn0037445	FBgn0037445	CG9727	4	predicted/unknown TF activity and/or predicted DNA binding	FBgn0037445	14.6824
CG9793	FBgn0037620	FBgn0037620	ranshi	4	predicted/unknown TF activity and/or predicted DNA binding	FBgn0037620	3.69861
CG9797	FBgn0037621	FBgn0037621	CG9797	4	predicted/unknown TF activity and/or predicted DNA binding	FBgn0037621	61.615
CG9890	FBgn0034814	FBgn0034814	CG9890	4	predicted/unknown TF activity and/or predicted DNA binding	FBgn0034814	23.4738
CG9895	FBgn0034810	FBgn0261705	CG42741	4	predicted/unknown TF activity and/or predicted DNA binding	FBgn0261705	0
CHES-1-like	FBgn0029504	FBgn0029504	CHES-1-like	4	predicted/unknown TF activity and/or predicted DNA binding	FBgn0029504	7.15872
chinmo	FBgn0086758	FBgn0086758	chinmo	4	predicted/unknown TF activity and/or predicted DNA binding	FBgn0086758	16.355
chm	FBgn0028387	FBgn0028387	chm	4	predicted/unknown TF activity and/or predicted DNA binding	FBgn0028387	8.14243
cic	FBgn0028386	FBgn0262582	cic	4	predicted/unknown TF activity and/or predicted DNA binding	FBgn0262582	18.5914
CkIIalpha-i1	FBgn0015025	FBgn0015025	CkIIalpha-i1	4	predicted/unknown TF activity and/or predicted DNA binding	FBgn0015025	2.24135
Cp190	FBgn0000283	FBgn0000283	Cp190	4	predicted/unknown TF activity and/or predicted DNA binding	FBgn0000283	54.7013
Crg-1	FBgn0021738	FBgn0021738	Crg-1	4	predicted/unknown TF activity and/or predicted DNA binding	FBgn0021738	4.62356
crol	FBgn0020309	FBgn0020309	crol	4	predicted/unknown TF activity and/or predicted DNA binding	FBgn0020309	51.1046
CTCF	FBgn0035769	FBgn0035769	CTCF	4	predicted/unknown TF activity and/or predicted DNA binding	FBgn0035769	19.7428
D19A	FBgn0022935	FBgn0022935	D19A	4	predicted/unknown TF activity and/or predicted DNA binding	FBgn0022935	17.5041
D19B	FBgn0022699	FBgn0022699	D19B	4	predicted/unknown TF activity and/or predicted DNA binding	FBgn0022699	12.0842
d4	FBgn0033015	FBgn0033015	d4	4	predicted/unknown TF activity and/or predicted DNA binding	FBgn0033015	133.442
Dad	FBgn0020493	FBgn0020493	Dad	4	predicted/unknown TF activity and/or predicted DNA binding	FBgn0020493	4.87621
dalao	FBgn0030093	FBgn0030093	dalao	4	predicted/unknown TF activity and/or predicted DNA binding	FBgn0030093	84.6
dimm	FBgn0023091	FBgn0023091	dimm	4	predicted/unknown TF activity and/or predicted DNA binding	FBgn0023091	0
disco-r	FBgn0042650	FBgn0042650	disco-r	4	predicted/unknown TF activity and/or predicted DNA binding	FBgn0042650	0
dm	FBgn0000472	FBgn0262656	dm	4	predicted/unknown TF activity and/or predicted DNA binding	FBgn0262656	50.1087
dmrt11E	FBgn0030477	FBgn0030477	dmrt11E	4	predicted/unknown TF activity and/or predicted DNA binding	FBgn0030477	0.353115
dmrt93B	FBgn0038851	FBgn0038851	dmrt93B	4	predicted/unknown TF activity and/or predicted DNA binding	FBgn0038851	0.434229
dmrt99B	FBgn0039683	FBgn0039683	dmrt99B	4	predicted/unknown TF activity and/or predicted DNA binding	FBgn0039683	0
Doc2	FBgn0035956	FBgn0035956	Doc2	4	predicted/unknown TF activity and/or predicted DNA binding	FBgn0035956	0
Doc3	FBgn0035954	FBgn0035954	Doc3	4	predicted/unknown TF activity and/or predicted DNA binding	FBgn0035954	0
drm	FBgn0024244	FBgn0024244	drm	4	predicted/unknown TF activity and/or predicted DNA binding	FBgn0024244	0
dve	FBgn0020307	FBgn0020307	dve	4	predicted/unknown TF activity and/or predicted DNA binding	FBgn0020307	0.0445874
E(bx)	FBgn0000541	FBgn0000541	E(bx)	4	predicted/unknown TF activity and/or predicted DNA binding	FBgn0000541	21.6733
E(var)3-9	FBgn0260243	FBgn0260243	E(var)3-9	4	predicted/unknown TF activity and/or predicted DNA binding	FBgn0260243	19.233
e(y)1	FBgn0000617	FBgn0000617	e(y)1	4	predicted/unknown TF activity and/or predicted DNA binding	FBgn0000617	43.4598
e(y)2	FBgn0000618	FBgn0000618	e(y)2	4	predicted/unknown TF activity and/or predicted DNA binding	FBgn0000618	63.5073
E(z)	FBgn0000629	FBgn0000629	E(z)	4	predicted/unknown TF activity and/or predicted DNA binding	FBgn0000629	18.7927
ecd	FBgn0000543	FBgn0000543	ecd	4	predicted/unknown TF activity and/or predicted DNA binding	FBgn0000543	38.009
eg	FBgn0000560	FBgn0000560	eg	4	predicted/unknown TF activity and/or predicted DNA binding	FBgn0000560	0
egg	FBgn0086908	FBgn0086908	egg	4	predicted/unknown TF activity and/or predicted DNA binding	FBgn0086908	19.3536
Eip75B	FBgn0000568	FBgn0000568	Eip75B	4	predicted/unknown TF activity and/or predicted DNA binding	FBgn0000568	21.1933
Eip78C	FBgn0004865	FBgn0004865	Eip78C	4	predicted/unknown TF activity and/or predicted DNA binding	FBgn0004865	0.824633
Eip93F	FBgn0013948	FBgn0013948	Eip93F	4	predicted/unknown TF activity and/or predicted DNA binding	FBgn0264490	0.32724
elB	FBgn0004858	FBgn0004858	elB	4	predicted/unknown TF activity and/or predicted DNA binding	FBgn0004858	0
EloA	FBgn0039066	FBgn0039066	EloA	4	predicted/unknown TF activity and/or predicted DNA binding	FBgn0039066	20.2786
Ets21C	FBgn0005660	FBgn0005660	Ets21C	4	predicted/unknown TF activity and/or predicted DNA binding	FBgn0005660	6.73692
Ets65A	FBgn0005658	FBgn0005658	Ets65A	4	predicted/unknown TF activity and/or predicted DNA binding	FBgn0005658	0
Ets96B	FBgn0039225	FBgn0039225	Ets96B	4	predicted/unknown TF activity and/or predicted DNA binding	FBgn0039225	5.46205
Ets97D	FBgn0004510	FBgn0004510	Ets97D	4	predicted/unknown TF activity and/or predicted DNA binding	FBgn0004510	58.3507
Ets98B	FBgn0005659	FBgn0005659	Ets98B	4	predicted/unknown TF activity and/or predicted DNA binding	FBgn0005659	0
fd3F	FBgn0061173	FBgn0061173	fd3F	4	predicted/unknown TF activity and/or predicted DNA binding	FBgn0264954	0
fd59A	FBgn0004896	FBgn0004896	fd59A	4	predicted/unknown TF activity and/or predicted DNA binding	FBgn0004896	0.163801
fd64A	FBgn0004895	FBgn0004895	fd64A	4	predicted/unknown TF activity and/or predicted DNA binding	FBgn0004895	0
fd96Ca	FBgn0004897	FBgn0004897	fd96Ca	4	predicted/unknown TF activity and/or predicted DNA binding	FBgn0004897	0
fd96Cb	FBgn0004898	FBgn0004898	fd96Cb	4	predicted/unknown TF activity and/or predicted DNA binding	FBgn0004898	0
Fer2	FBgn0038402	FBgn0038402	Fer2	4	predicted/unknown TF activity and/or predicted DNA binding	FBgn0038402	0
fru	FBgn0004652	FBgn0004652	fru	4	predicted/unknown TF activity and/or predicted DNA binding	FBgn0004652	43.9734
fu2	FBgn0029173	FBgn0029173	fu2	4	predicted/unknown TF activity and/or predicted DNA binding	FBgn0029173	11.7997
GATAd	FBgn0032223	FBgn0032223	GATAd	4	predicted/unknown TF activity and/or predicted DNA binding	FBgn0032223	11.0348
gce	FBgn0030627	FBgn0261703	gce	4	predicted/unknown TF activity and/or predicted DNA binding	FBgn0261703	29.143
gcm2	FBgn0019809	FBgn0019809	gcm2	4	predicted/unknown TF activity and/or predicted DNA binding	FBgn0019809	0.0797314
gem	FBgn0050011	FBgn0050011	gem	4	predicted/unknown TF activity and/or predicted DNA binding	FBgn0050011	48.0802
Gr93a	FBgn0041229	FBgn0041229	Gr93a	4	predicted/unknown TF activity and/or predicted DNA binding	FBgn0041229	0
grp	FBgn0011598	FBgn0261278	grp	4	predicted/unknown TF activity and/or predicted DNA binding	FBgn0261278	37.6702
H15	FBgn0016660	FBgn0016660	H15	4	predicted/unknown TF activity and/or predicted DNA binding	FBgn0016660	0
ham	FBgn0045852	FBgn0045852	ham	4	predicted/unknown TF activity and/or predicted DNA binding	FBgn0045852	0.157898
hang	FBgn0026575	FBgn0026575	hang	4	predicted/unknown TF activity and/or predicted DNA binding	FBgn0026575	32.5314
hay	FBgn0001179	FBgn0001179	hay	4	predicted/unknown TF activity and/or predicted DNA binding	FBgn0001179	13.8475
Hcf	FBgn0039904	FBgn0039904	Hcf	4	predicted/unknown TF activity and/or predicted DNA binding	FBgn0039904	21.121
her	FBgn0001185	FBgn0001185	her	4	predicted/unknown TF activity and/or predicted DNA binding	FBgn0001185	6.33853
Her	FBgn0030899	FBgn0030899	Her	4	predicted/unknown TF activity and/or predicted DNA binding	FBgn0030899	0
Hey	FBgn0027788	FBgn0027788	Hey	4	predicted/unknown TF activity and/or predicted DNA binding	FBgn0027788	0
HGTX	FBgn0040318	FBgn0040318	HGTX	4	predicted/unknown TF activity and/or predicted DNA binding	FBgn0040318	26.5291
HLH106	FBgn0015234	FBgn0261283	HLH106	4	predicted/unknown TF activity and/or predicted DNA binding	FBgn0261283	326.594
HLH3B	FBgn0011276	FBgn0011276	HLH3B	4	predicted/unknown TF activity and/or predicted DNA binding	FBgn0011276	0.0815923
HLH4C	FBgn0011277	FBgn0011277	HLH4C	4	predicted/unknown TF activity and/or predicted DNA binding	FBgn0011277	0
HLH54F	FBgn0022740	FBgn0022740	HLH54F	4	predicted/unknown TF activity and/or predicted DNA binding	FBgn0022740	0
HLHmbeta	FBgn0002733	FBgn0002733	HLHmbeta	4	predicted/unknown TF activity and/or predicted DNA binding	FBgn0002733	44.0157
HmgD	FBgn0004362	FBgn0004362	HmgD	4	predicted/unknown TF activity and/or predicted DNA binding	FBgn0004362	1253.41
HmgZ	FBgn0010228	FBgn0010228	HmgZ	4	predicted/unknown TF activity and/or predicted DNA binding	FBgn0010228	92.9282
Hmr	FBgn0001206	FBgn0001206	Hmr	4	predicted/unknown TF activity and/or predicted DNA binding	FBgn0001206	10.6519
Hr4	FBgn0023546	FBgn0023546	Hr4	4	predicted/unknown TF activity and/or predicted DNA binding	FBgn0264562	0.117996
Hr51	FBgn0034012	FBgn0034012	Hr51	4	predicted/unknown TF activity and/or predicted DNA binding	FBgn0034012	1.34658
Iswi	FBgn0011604	FBgn0011604	Iswi	4	predicted/unknown TF activity and/or predicted DNA binding	FBgn0011604	110.461
jim	FBgn0027339	FBgn0027339	jim	4	predicted/unknown TF activity and/or predicted DNA binding	FBgn0027339	12.9227
jing	FBgn0086655	FBgn0086655	jing	4	predicted/unknown TF activity and/or predicted DNA binding	FBgn0086655	4.63524
jumu	FBgn0015396	FBgn0015396	jumu	4	predicted/unknown TF activity and/or predicted DNA binding	FBgn0015396	26.7118
ken	FBgn0011236	FBgn0011236	ken	4	predicted/unknown TF activity and/or predicted DNA binding	FBgn0011236	28.6576
key	FBgn0041205	FBgn0041205	key	4	predicted/unknown TF activity and/or predicted DNA binding	FBgn0041205	97.4503
king-tubby	FBgn0015721	FBgn0015721	king-tubby	4	predicted/unknown TF activity and/or predicted DNA binding	FBgn0015721	0
kis	FBgn0086902	FBgn0086902	kis	4	predicted/unknown TF activity and/or predicted DNA binding	FBgn0266557	26.887
klu	FBgn0013469	FBgn0013469	klu	4	predicted/unknown TF activity and/or predicted DNA binding	FBgn0013469	0.0680064
kn	FBgn0001319	FBgn0001319	kn	4	predicted/unknown TF activity and/or predicted DNA binding	FBgn0001319	0
knrl	FBgn0001323	FBgn0001323	knrl	4	predicted/unknown TF activity and/or predicted DNA binding	FBgn0001323	0
Kr-h1	FBgn0028420	FBgn0028420	Kr-h1	4	predicted/unknown TF activity and/or predicted DNA binding	FBgn0266450	23.2094
l(1)1Bi	FBgn0001341	FBgn0001341	l(1)1Bi	4	predicted/unknown TF activity and/or predicted DNA binding	FBgn0001341	11.9752
l(3)neo38	FBgn0086910	FBgn0086910	l(3)neo38	4	predicted/unknown TF activity and/or predicted DNA binding	FBgn0265276	21.291
lds	FBgn0002542	FBgn0002542	lds	4	predicted/unknown TF activity and/or predicted DNA binding	FBgn0002542	32.3846
Lhr	FBgn0034217	FBgn0034217	Lhr	4	predicted/unknown TF activity and/or predicted DNA binding	FBgn0034217	9.88661
lid	FBgn0031759	FBgn0031759	lid	4	predicted/unknown TF activity and/or predicted DNA binding	FBgn0031759	12.7426
lilli	FBgn0041111	FBgn0041111	lilli	4	predicted/unknown TF activity and/or predicted DNA binding	FBgn0041111	12.5464
lin-28	FBgn0035626	FBgn0035626	lin-28	4	predicted/unknown TF activity and/or predicted DNA binding	FBgn0035626	0.469108
Lmpt	FBgn0036672	FBgn0261565	Lmpt	4	predicted/unknown TF activity and/or predicted DNA binding	FBgn0261565	14.7961
lola	FBgn0005630	FBgn0005630	lola	4	predicted/unknown TF activity and/or predicted DNA binding	FBgn0005630	276.293
lolal	FBgn0022238	FBgn0022238	lolal	4	predicted/unknown TF activity and/or predicted DNA binding	FBgn0022238	129.521
luna	FBgn0040765	FBgn0040765	luna	4	predicted/unknown TF activity and/or predicted DNA binding	FBgn0040765	29.367
mamo	FBgn0085375	FBgn0263115	mamo	4	predicted/unknown TF activity and/or predicted DNA binding	FBgn0264981	3.73812
MBD-R2	FBgn0038016	FBgn0038016	MBD-R2	4	predicted/unknown TF activity and/or predicted DNA binding	FBgn0038016	40.5256
MED26	FBgn0039923	FBgn0039923	MED26	4	predicted/unknown TF activity and/or predicted DNA binding	FBgn0039923	6.47007
Meics	FBgn0025874	FBgn0025874	Meics	4	predicted/unknown TF activity and/or predicted DNA binding	FBgn0025874	3.10736
MESR4	FBgn0034240	FBgn0034240	MESR4	4	predicted/unknown TF activity and/or predicted DNA binding	FBgn0034240	12.1111
mid	FBgn0005511	FBgn0261963	mid	4	predicted/unknown TF activity and/or predicted DNA binding	FBgn0261963	0
mld	FBgn0083077	FBgn0083077	mld	4	predicted/unknown TF activity and/or predicted DNA binding	FBgn0263490	18.5108
Mnf	FBgn0036134	FBgn0036134	fd68A	4	predicted/unknown TF activity and/or predicted DNA binding	FBgn0036134	22.015
Mnt	FBgn0023215	FBgn0023215	Mnt	4	predicted/unknown TF activity and/or predicted DNA binding	FBgn0023215	18.0748
mRpL55	FBgn0038678	FBgn0038678	mRpL55	4	predicted/unknown TF activity and/or predicted DNA binding	FBgn0038678	30.1741
MTA1-like	FBgn0027951	FBgn0027951	MTA1-like	4	predicted/unknown TF activity and/or predicted DNA binding	FBgn0027951	59.3312
NC2beta	FBgn0028926	FBgn0028926	NC2beta	4	predicted/unknown TF activity and/or predicted DNA binding	FBgn0028926	60.5333
nerfin-1	FBgn0028999	FBgn0028999	nerfin-1	4	predicted/unknown TF activity and/or predicted DNA binding	FBgn0028999	0
nerfin-2	FBgn0041105	FBgn0041105	nerfin-2	4	predicted/unknown TF activity and/or predicted DNA binding	FBgn0041105	0
net	FBgn0002931	FBgn0002931	net	4	predicted/unknown TF activity and/or predicted DNA binding	FBgn0002931	1.29217
Neu2	FBgn0037085	FBgn0037085	Neu2	4	predicted/unknown TF activity and/or predicted DNA binding	FBgn0037085	0
NfI	FBgn0042696	FBgn0042696	NfI	4	predicted/unknown TF activity and/or predicted DNA binding	FBgn0042696	3.08412
noc	FBgn0005771	FBgn0005771	noc	4	predicted/unknown TF activity and/or predicted DNA binding	FBgn0005771	0.0680724
Not1	FBgn0085436	FBgn0085436	Not1	4	predicted/unknown TF activity and/or predicted DNA binding	FBgn0085436	50.614
Oaz	FBgn0033939	FBgn0261613	Oaz	4	predicted/unknown TF activity and/or predicted DNA binding	FBgn0261613	0
Oli	FBgn0032651	FBgn0032651	Oli	4	predicted/unknown TF activity and/or predicted DNA binding	FBgn0032651	0
opa	FBgn0003002	FBgn0003002	opa	4	predicted/unknown TF activity and/or predicted DNA binding	FBgn0003002	0
Opbp	FBgn0050443	FBgn0050443	Opbp	4	predicted/unknown TF activity and/or predicted DNA binding	FBgn0050443	11.1646
pad	FBgn0038418	FBgn0038418	pad	4	predicted/unknown TF activity and/or predicted DNA binding	FBgn0038418	5.699
pdm3	FBgn0033288	FBgn0261588	pdm3	4	predicted/unknown TF activity and/or predicted DNA binding	FBgn0261588	0.0334916
peb	FBgn0003053	FBgn0003053	peb	4	predicted/unknown TF activity and/or predicted DNA binding	FBgn0003053	1.85027
pfk	FBgn0035405	FBgn0035405	pfk	4	predicted/unknown TF activity and/or predicted DNA binding	FBgn0035405	29.2123
pita	FBgn0034878	FBgn0034878	pita	4	predicted/unknown TF activity and/or predicted DNA binding	FBgn0034878	28.8779
Poxm	FBgn0003129	FBgn0003129	Poxm	4	predicted/unknown TF activity and/or predicted DNA binding	FBgn0003129	0.0206104
Poxn	FBgn0003130	FBgn0003130	Poxn	4	predicted/unknown TF activity and/or predicted DNA binding	FBgn0003130	0
pzg	FBgn0259785	FBgn0259785	pzg	4	predicted/unknown TF activity and/or predicted DNA binding	FBgn0259785	55.7574
Ravus	FBgn0038128	FBgn0038128	Ravus	4	predicted/unknown TF activity and/or predicted DNA binding	FBgn0038128	9.28624
rgr	FBgn0033310	FBgn0033310	rgr	4	predicted/unknown TF activity and/or predicted DNA binding	FBgn0033310	20.4839
rib	FBgn0003254	FBgn0003254	rib	4	predicted/unknown TF activity and/or predicted DNA binding	FBgn0003254	0.0164019
rno	FBgn0035106	FBgn0035106	rno	4	predicted/unknown TF activity and/or predicted DNA binding	FBgn0035106	9.4303
Rpb10	FBgn0039218	FBgn0039218	Rpb10	4	predicted/unknown TF activity and/or predicted DNA binding	FBgn0039218	215.548
Rpb11	FBgn0032634	FBgn0032634	Rpb11	4	predicted/unknown TF activity and/or predicted DNA binding	FBgn0032634	171.022
RpII15	FBgn0004855	FBgn0004855	RpII15	4	predicted/unknown TF activity and/or predicted DNA binding	FBgn0004855	71.4697
salm	FBgn0004579	FBgn0261648	salm	4	predicted/unknown TF activity and/or predicted DNA binding	FBgn0261648	0.0336772
salr	FBgn0000287	FBgn0000287	salr	4	predicted/unknown TF activity and/or predicted DNA binding	FBgn0000287	0
sba	FBgn0016754	FBgn0016754	sba	4	predicted/unknown TF activity and/or predicted DNA binding	FBgn0016754	7.17391
sbb	FBgn0010575	FBgn0010575	sbb	4	predicted/unknown TF activity and/or predicted DNA binding	FBgn0010575	17.2501
Scm	FBgn0003334	FBgn0003334	Scm	4	predicted/unknown TF activity and/or predicted DNA binding	FBgn0003334	17.2724
scrt	FBgn0004880	FBgn0004880	scrt	4	predicted/unknown TF activity and/or predicted DNA binding	FBgn0004880	0
sens-2	FBgn0051632	FBgn0051632	sens-2	4	predicted/unknown TF activity and/or predicted DNA binding	FBgn0051632	0
Set2	FBgn0030486	FBgn0030486	Set2	4	predicted/unknown TF activity and/or predicted DNA binding	FBgn0030486	6.31023
Side	FBgn0032741	FBgn0032741	Side	4	predicted/unknown TF activity and/or predicted DNA binding	FBgn0032741	0
Sin3A	FBgn0022764	FBgn0022764	Sin3A	4	predicted/unknown TF activity and/or predicted DNA binding	FBgn0022764	32.834
sisA	FBgn0003411	FBgn0003411	sisA	4	predicted/unknown TF activity and/or predicted DNA binding	FBgn0003411	0
Smox	FBgn0025800	FBgn0025800	Smox	4	predicted/unknown TF activity and/or predicted DNA binding	FBgn0025800	24.0341
Smr	FBgn0024308	FBgn0024308	Smr	4	predicted/unknown TF activity and/or predicted DNA binding	FBgn0265523	8.06774
sob	FBgn0004892	FBgn0004892	sob	4	predicted/unknown TF activity and/or predicted DNA binding	FBgn0004892	0
Sox102F	FBgn0039938	FBgn0039938	Sox102F	4	predicted/unknown TF activity and/or predicted DNA binding	FBgn0039938	0
Sox15	FBgn0005613	FBgn0005613	Sox15	4	predicted/unknown TF activity and/or predicted DNA binding	FBgn0005613	0.0210128
Sox21a	FBgn0036411	FBgn0036411	Sox21a	4	predicted/unknown TF activity and/or predicted DNA binding	FBgn0036411	0.0263613
Spt3	FBgn0037981	FBgn0037981	Spt3	4	predicted/unknown TF activity and/or predicted DNA binding	FBgn0037981	9.84991
sqz	FBgn0010768	FBgn0010768	sqz	4	predicted/unknown TF activity and/or predicted DNA binding	FBgn0010768	8.15529
sr	FBgn0003499	FBgn0003499	sr	4	predicted/unknown TF activity and/or predicted DNA binding	FBgn0003499	0.106506
Ssrp	FBgn0010278	FBgn0010278	Ssrp	4	predicted/unknown TF activity and/or predicted DNA binding	FBgn0010278	168.069
stc	FBgn0001978	FBgn0001978	stc	4	predicted/unknown TF activity and/or predicted DNA binding	FBgn0001978	32.4602
stwl	FBgn0003459	FBgn0003459	stwl	4	predicted/unknown TF activity and/or predicted DNA binding	FBgn0003459	7.80498
Su(var)2-10	FBgn0003612	FBgn0003612	Su(var)2-10	4	predicted/unknown TF activity and/or predicted DNA binding	FBgn0003612	49.7209
sug	FBgn0033782	FBgn0033782	sug	4	predicted/unknown TF activity and/or predicted DNA binding	FBgn0033782	0.483373
Taf11	FBgn0011291	FBgn0011291	Taf11	4	predicted/unknown TF activity and/or predicted DNA binding	FBgn0011291	55.896
Taf12	FBgn0011290	FBgn0011290	Taf12	4	predicted/unknown TF activity and/or predicted DNA binding	FBgn0011290	77.5955
Taf12L	FBgn0031623	FBgn0031623	Taf12L	4	predicted/unknown TF activity and/or predicted DNA binding	FBgn0031623	2.14752
Taf13	FBgn0032847	FBgn0032847	Taf13	4	predicted/unknown TF activity and/or predicted DNA binding	FBgn0032847	56.124
Taf4	FBgn0010280	FBgn0010280	Taf4	4	predicted/unknown TF activity and/or predicted DNA binding	FBgn0010280	30.732
Taf6	FBgn0010417	FBgn0010417	Taf6	4	predicted/unknown TF activity and/or predicted DNA binding	FBgn0010417	35.5347
Taf7	FBgn0024909	FBgn0024909	Taf7	4	predicted/unknown TF activity and/or predicted DNA binding	FBgn0024909	9.56243
Taf8	FBgn0022724	FBgn0022724	Taf8	4	predicted/unknown TF activity and/or predicted DNA binding	FBgn0022724	6.14639
tap	FBgn0015550	FBgn0015550	tap	4	predicted/unknown TF activity and/or predicted DNA binding	FBgn0015550	0
Tbp	FBgn0003687	FBgn0003687	Tbp	4	predicted/unknown TF activity and/or predicted DNA binding	FBgn0003687	33.8569
tef	FBgn0086350	FBgn0086350	tef	4	predicted/unknown TF activity and/or predicted DNA binding	FBgn0086350	6.30851
TfIIFalpha	FBgn0010282	FBgn0010282	TfIIFalpha	4	predicted/unknown TF activity and/or predicted DNA binding	FBgn0010282	63.4193
TfIIS	FBgn0010422	FBgn0010422	TfIIS	4	predicted/unknown TF activity and/or predicted DNA binding	FBgn0010422	41.5478
tio	FBgn0028979	FBgn0028979	tio	4	predicted/unknown TF activity and/or predicted DNA binding	FBgn0028979	0.369077
tj	FBgn0000964	FBgn0000964	tj	4	predicted/unknown TF activity and/or predicted DNA binding	FBgn0000964	0.237713
Tkr	FBgn0003715	FBgn0003715	CG16778	4	predicted/unknown TF activity and/or predicted DNA binding	FBgn0266129	0
tna	FBgn0026160	FBgn0026160	tna	4	predicted/unknown TF activity and/or predicted DNA binding	FBgn0026160	7.61178
toe	FBgn0036285	FBgn0036285	toe	4	predicted/unknown TF activity and/or predicted DNA binding	FBgn0036285	0
topi	FBgn0037751	FBgn0037751	topi	4	predicted/unknown TF activity and/or predicted DNA binding	FBgn0037751	2.40238
trem	FBgn0038767	FBgn0038767	trem	4	predicted/unknown TF activity and/or predicted DNA binding	FBgn0038767	22.872
trr	FBgn0023518	FBgn0023518	trr	4	predicted/unknown TF activity and/or predicted DNA binding	FBgn0023518	21.7096
Tusp	FBgn0039530	FBgn0039530	Tusp	4	predicted/unknown TF activity and/or predicted DNA binding	FBgn0039530	0.249076
Umbrea	FBgn0031613	FBgn0031613	HP6	4	predicted/unknown TF activity and/or predicted DNA binding	FBgn0031613	5.41402
wdn	FBgn0005642	FBgn0005642	wdn	4	predicted/unknown TF activity and/or predicted DNA binding	FBgn0005642	16.2121
wek	FBgn0001990	FBgn0001990	wek	4	predicted/unknown TF activity and/or predicted DNA binding	FBgn0001990	14.5294
woc	FBgn0010328	FBgn0010328	woc	4	predicted/unknown TF activity and/or predicted DNA binding	FBgn0010328	48.2414
wor	FBgn0001983	FBgn0001983	wor	4	predicted/unknown TF activity and/or predicted DNA binding	FBgn0001983	0
Xbp1	FBgn0021872	FBgn0021872	Xbp1	4	predicted/unknown TF activity and/or predicted DNA binding	FBgn0021872	859.944
XNP	FBgn0039338	FBgn0039338	XNP	4	predicted/unknown TF activity and/or predicted DNA binding	FBgn0039338	55.8239
Xpd	FBgn0015844	FBgn0261850	Xpd	4	predicted/unknown TF activity and/or predicted DNA binding	FBgn0261850	29.6142
yps	FBgn0022959	FBgn0022959	yps	4	predicted/unknown TF activity and/or predicted DNA binding	FBgn0022959	92.917
zf30C	FBgn0022720	FBgn0022720	zf30C	4	predicted/unknown TF activity and/or predicted DNA binding	FBgn0022720	34.3368
Bgb	FBgn0013753	FBgn0013753	Bgb	5	experimental evidence of TF cofactor	FBgn0013753	102.897
Bro	FBgn0013755	FBgn0013755	Bro	5	experimental evidence of TF cofactor	FBgn0013755	0
CycC	FBgn0004597	FBgn0004597	CycC	5	experimental evidence of TF cofactor	FBgn0004597	20.3561
ix	FBgn0001276	FBgn0001276	ix	5	experimental evidence of TF cofactor	FBgn0001276	29.5812
kto	FBgn0001324	FBgn0001324	kto	5	experimental evidence of TF cofactor	FBgn0001324	17.3813
MED1	FBgn0037109	FBgn0037109	MED1	5	experimental evidence of TF cofactor	FBgn0037109	20.0662
MED10	FBgn0036581	FBgn0036581	MED10	5	experimental evidence of TF cofactor	FBgn0036581	26.8821
MED14	FBgn0035145	FBgn0035145	MED14	5	experimental evidence of TF cofactor	FBgn0035145	44.3123
MED17	FBgn0038578	FBgn0038578	MED17	5	experimental evidence of TF cofactor	FBgn0038578	21.4198
MED18	FBgn0026873	FBgn0026873	MED18	5	experimental evidence of TF cofactor	FBgn0026873	40.0842
MED20	FBgn0013531	FBgn0013531	MED20	5	experimental evidence of TF cofactor	FBgn0013531	35.1176
MED31	FBgn0037262	FBgn0037262	MED31	5	experimental evidence of TF cofactor	FBgn0037262	164.506
MED4	FBgn0035754	FBgn0035754	MED4	5	experimental evidence of TF cofactor	FBgn0035754	9.28471
MED6	FBgn0024330	FBgn0024330	MED6	5	experimental evidence of TF cofactor	FBgn0024330	22.6747
MED7	FBgn0051390	FBgn0051390	MED7	5	experimental evidence of TF cofactor	FBgn0051390	42.5581
MED8	FBgn0034503	FBgn0034503	MED8	5	experimental evidence of TF cofactor	FBgn0034503	41.8895
nab	FBgn0259986	FBgn0259986	nab	5	experimental evidence of TF cofactor	FBgn0259986	7.15788
skd	FBgn0003415	FBgn0003415	skd	5	experimental evidence of TF cofactor	FBgn0003415	9.24601
Arc42	FBgn0038742	FBgn0038742	Arc42	6	predicted TF cofactor	FBgn0038742	55.8238
Cdk8	FBgn0015618	FBgn0015618	Cdk8	6	predicted TF cofactor	FBgn0015618	11.9524
Chi	FBgn0013764	FBgn0013764	Chi	6	predicted TF cofactor	FBgn0013764	75.9263
MED11	FBgn0036811	FBgn0036811	MED11	6	predicted TF cofactor	FBgn0036811	13.2825
MED15	FBgn0027592	FBgn0027592	MED15	6	predicted TF cofactor	FBgn0027592	96.2913
MED16	FBgn0034707	FBgn0034707	MED16	6	predicted TF cofactor	FBgn0034707	12.7476
MED22	FBgn0040339	FBgn0040339	MED22	6	predicted TF cofactor	FBgn0040339	75.8383
MED23	FBgn0034795	FBgn0034795	MED23	6	predicted TF cofactor	FBgn0034795	5.98194
MED24	FBgn0035851	FBgn0035851	MED24	6	predicted TF cofactor	FBgn0035851	4.77564
MED27	FBgn0037359	FBgn0037359	MED27	6	predicted TF cofactor	FBgn0037359	25.6263
MED30	FBgn0035149	FBgn0035149	MED30	6	predicted TF cofactor	FBgn0035149	167.908
Mes-4	FBgn0039559	FBgn0039559	Mes-4	6	predicted TF cofactor	FBgn0039559	44.6492
Rpd3	FBgn0015805	FBgn0015805	Rpd3	6	predicted TF cofactor	FBgn0015805	82.1494
Snr1	FBgn0011715	FBgn0011715	Snr1	6	predicted TF cofactor	FBgn0011715	70.4049
abo	FBgn0000018	FBgn0000018	abo	7	chromatin regulation	FBgn0000018	24.449
aly	FBgn0004372	FBgn0004372	aly	7	chromatin regulation	FBgn0004372	0
Asx	FBgn0000142	FBgn0261823	Asx	7	chromatin regulation	FBgn0261823	7.46849
bl	FBgn0015907	FBgn0015907	bl	7	chromatin regulation	FBgn0015907	118.21
CG15835	FBgn0033233	FBgn0033233	Kdm4A	7	chromatin regulation	FBgn0033233	13.9009
CG1894	FBgn0039585	FBgn0039585	CG1894	7	chromatin regulation	FBgn0039585	0.220864
CG2051	FBgn0037376	FBgn0037376	CG2051	7	chromatin regulation	FBgn0037376	47.4091
CG32133	FBgn0052133	FBgn0052133	ptip	7	chromatin regulation	FBgn0052133	3.73416
CG33182	FBgn0053182	FBgn0053182	Kdm4B	7	chromatin regulation	FBgn0053182	15.5166
Chd1	FBgn0250786	FBgn0250786	Chd1	7	chromatin regulation	FBgn0250786	29.4396
Chd3	FBgn0023395	FBgn0023395	Chd3	7	chromatin regulation	FBgn0023395	10.0608
Chro	FBgn0044324	FBgn0044324	Chro	7	chromatin regulation	FBgn0044324	32.8439
comr	FBgn0034667	FBgn0034667	comr	7	chromatin regulation	FBgn0034667	0
corto	FBgn0010313	FBgn0010313	corto	7	chromatin regulation	FBgn0010313	0.0491725
Df31	FBgn0022893	FBgn0022893	Df31	7	chromatin regulation	FBgn0022893	1408.43
dik	FBgn0030891	FBgn0030891	dik	7	chromatin regulation	FBgn0030891	21.3826
DIP1	FBgn0024807	FBgn0024807	DIP1	7	chromatin regulation	FBgn0024807	78.5849
E(Pc)	FBgn0000581	FBgn0000581	E(Pc)	7	chromatin regulation	FBgn0000581	11.1335
enok	FBgn0034975	FBgn0034975	enok	7	chromatin regulation	FBgn0034975	9.28169
G9a	FBgn0040372	FBgn0040372	G9a	7	chromatin regulation	FBgn0040372	6.86682
glu	FBgn0015391	FBgn0015391	glu	7	chromatin regulation	FBgn0015391	23.9639
HP1b	FBgn0030082	FBgn0030082	HP1b	7	chromatin regulation	FBgn0030082	163.492
HP1c	FBgn0039019	FBgn0039019	HP1c	7	chromatin regulation	FBgn0039019	44.5888
mle	FBgn0002774	FBgn0002774	mle	7	chromatin regulation	FBgn0002774	32.5014
mof	FBgn0014340	FBgn0014340	mof	7	chromatin regulation	FBgn0014340	13.3097
MRG15	FBgn0027378	FBgn0027378	MRG15	7	chromatin regulation	FBgn0027378	44.1612
msl-3	FBgn0002775	FBgn0002775	msl-3	7	chromatin regulation	FBgn0002775	9.04196
Nipped-A	FBgn0053554	FBgn0053554	Nipped-A	7	chromatin regulation	FBgn0053554	16.417
Nurf-38	FBgn0016687	FBgn0016687	Nurf-38	7	chromatin regulation	FBgn0016687	200.876
Pc	FBgn0003042	FBgn0003042	Pc	7	chromatin regulation	FBgn0003042	5.74375
Pcaf	FBgn0020388	FBgn0020388	Pcaf	7	chromatin regulation	FBgn0020388	55.9835
ph-d	FBgn0004860	FBgn0004860	ph-d	7	chromatin regulation	FBgn0004860	7.91842
rhi	FBgn0004400	FBgn0004400	rhi	7	chromatin regulation	FBgn0004400	12.0767
Rtf1	FBgn0034722	FBgn0034722	Rtf1	7	chromatin regulation	FBgn0034722	43.9519
SC35	FBgn0040286	FBgn0040286	SC35	7	chromatin regulation	FBgn0265298	150.154
Sfmbt	FBgn0032475	FBgn0032475	Sfmbt	7	chromatin regulation	FBgn0032475	22.6747
spt4	FBgn0028683	FBgn0028683	spt4	7	chromatin regulation	FBgn0028683	156.079
Spt6	FBgn0028982	FBgn0028982	Spt6	7	chromatin regulation	FBgn0028982	37.9013
Su(var)2-HP2	FBgn0026427	FBgn0026427	Su(var)2-HP2	7	chromatin regulation	FBgn0026427	9.73623
Taf10	FBgn0028398	FBgn0028398	Taf10	7	chromatin regulation	FBgn0028398	107.131
Tip60	FBgn0026080	FBgn0026080	Tip60	7	chromatin regulation	FBgn0026080	96.7048
wda	FBgn0039067	FBgn0039067	wda	7	chromatin regulation	FBgn0039067	5.47129
YL-1	FBgn0032321	FBgn0032321	YL-1	7	chromatin regulation	FBgn0032321	21.6655
14-3-3zeta	FBgn0004907	FBgn0004907	14-3-3zeta	8	little or indirect annotation	FBgn0004907	681.313
abba	FBgn0034412	FBgn0034412	abba	8	little or indirect annotation	FBgn0265356	0.0360783
bip2	FBgn0026262	FBgn0026262	bip2	8	little or indirect annotation	FBgn0026262	24.7423
Bka	FBgn0010520	FBgn0010520	Bka	8	little or indirect annotation	FBgn0010520	44.7524
brat	FBgn0010300	FBgn0010300	brat	8	little or indirect annotation	FBgn0010300	22.2878
Brf	FBgn0038499	FBgn0038499	Brf	8	little or indirect annotation	FBgn0038499	23.9792
Bx	FBgn0000242	FBgn0000242	Bx	8	little or indirect annotation	FBgn0265598	1.34186
cact	FBgn0000250	FBgn0000250	cact	8	little or indirect annotation	FBgn0000250	30.703
Caf1	FBgn0015610	FBgn0263347	Caf1	8	little or indirect annotation	FBgn0263979	112.864
can	FBgn0011569	FBgn0011569	can	8	little or indirect annotation	FBgn0011569	0
caz	FBgn0011571	FBgn0011571	caz	8	little or indirect annotation	FBgn0011571	259.981
Cdk7	FBgn0015617	FBgn0263237	Cdk7	8	little or indirect annotation	FBgn0263237	22.3398
Cdk9	FBgn0019949	FBgn0019949	Cdk9	8	little or indirect annotation	FBgn0019949	19.16
CG10576	FBgn0035630	FBgn0035630	CG10576	8	little or indirect annotation	FBgn0035630	229.597
CG11063	FBgn0030530	FBgn0030530	jub	8	little or indirect annotation	FBgn0030530	28.0435
CG12252	FBgn0035026	FBgn0035026	Fcp1	8	little or indirect annotation	FBgn0035026	17.8494
CG13773	FBgn0042092	FBgn0042092	CG13773	8	little or indirect annotation	FBgn0042092	10.1627
CG14216	FBgn0031054	FBgn0031054	CG14216	8	little or indirect annotation	FBgn0031054	35.9534
CG15141	FBgn0032635	FBgn0032635	CG15141	8	little or indirect annotation	FBgn0032635	45.5308
CG1647	FBgn0039602	FBgn0039602	CG1647	8	little or indirect annotation	FBgn0039602	11.7579
CG16903	FBgn0040394	FBgn0040394	CG16903	8	little or indirect annotation	FBgn0040394	116.662
CG17257	FBgn0031495	FBgn0031495	GABPI	8	little or indirect annotation	FBgn0031495	69.1638
CG31716	FBgn0051716	FBgn0051716	CG31716	8	little or indirect annotation	FBgn0051716	20.2851
CG31955	FBgn0051955	FBgn0051955	CG31955	8	little or indirect annotation	FBgn0051955	21.9633
CG32847	FBgn0052847	FBgn0052847	CG32847	8	little or indirect annotation	FBgn0052847	0
CG33785	FBgn0061362	FBgn0061362	CG33785	8	little or indirect annotation	FBgn0061362	73.3394
CG34376	FBgn0085405	FBgn0085405	CG34376	8	little or indirect annotation	FBgn0085405	12.2945
CG3732	FBgn0034750	FBgn0034750	CG3732	8	little or indirect annotation	FBgn0034750	56.0623
CG5366	FBgn0027568	FBgn0027568	Cand1	8	little or indirect annotation	FBgn0027568	35.6464
CG5382	FBgn0038950	FBgn0038950	CG5382	8	little or indirect annotation	FBgn0038950	164.076
CG5708	FBgn0032196	FBgn0032196	CG5708	8	little or indirect annotation	FBgn0032196	56.1654
CG6197	FBgn0033859	FBgn0033859	CG6197	8	little or indirect annotation	FBgn0033859	53.0648
CG6751	FBgn0033562	FBgn0033562	CG6751	8	little or indirect annotation	FBgn0263510	166.771
CG6937	FBgn0038989	FBgn0038989	CG6937	8	little or indirect annotation	FBgn0038989	76.6324
CG7597	FBgn0037093	FBgn0037093	Cdk12	8	little or indirect annotation	FBgn0037093	39.8615
CG7804	FBgn0036496	FBgn0036496	CG7804	8	little or indirect annotation	FBgn0036496	0
CG8117	FBgn0030663	FBgn0030663	CG8117	8	little or indirect annotation	FBgn0030663	0
CG8290	FBgn0026573	FBgn0026573	CG8290	8	little or indirect annotation	FBgn0026573	28.2953
CSN5	FBgn0027053	FBgn0027053	CSN5	8	little or indirect annotation	FBgn0027053	139.894
CycH	FBgn0022936	FBgn0022936	CycH	8	little or indirect annotation	FBgn0022936	41.093
CycJ	FBgn0010317	FBgn0010317	CycJ	8	little or indirect annotation	FBgn0010317	0.372375
CycK	FBgn0025674	FBgn0025674	CycK	8	little or indirect annotation	FBgn0025674	133.949
CycT	FBgn0025455	FBgn0025455	CycT	8	little or indirect annotation	FBgn0025455	32.9912
Cyp1	FBgn0004432	FBgn0004432	Cyp1	8	little or indirect annotation	FBgn0004432	260.977
Dek	FBgn0026533	FBgn0026533	Dek	8	little or indirect annotation	FBgn0026533	205.711
Dip2	FBgn0040466	FBgn0040466	Dip2	8	little or indirect annotation	FBgn0040466	24.7829
e(r)	FBgn0011586	FBgn0011586	e(r)	8	little or indirect annotation	FBgn0011586	102.406
ear	FBgn0026441	FBgn0026441	ear	8	little or indirect annotation	FBgn0026441	23.1505
Elongin-B	FBgn0023212	FBgn0023212	Elongin-B	8	little or indirect annotation	FBgn0023212	78.7842
Elongin-C	FBgn0023211	FBgn0023211	Elongin-C	8	little or indirect annotation	FBgn0266711	275.777
eya	FBgn0000320	FBgn0000320	eya	8	little or indirect annotation	FBgn0000320	0.0278435
Gas41	FBgn0031873	FBgn0031873	Gas41	8	little or indirect annotation	FBgn0031873	14.3615
gol	FBgn0004919	FBgn0004919	gol	8	little or indirect annotation	FBgn0004919	0.793827
HP1e	FBgn0037675	FBgn0037675	HP1e	8	little or indirect annotation	FBgn0037675	0
hrg	FBgn0015949	FBgn0015949	hrg	8	little or indirect annotation	FBgn0015949	82.4059
l(1)10Bb	FBgn0001491	FBgn0001491	l(1)10Bb	8	little or indirect annotation	FBgn0001491	66.5077
l(2)37Cd	FBgn0086445	FBgn0086445	l(2)37Cd	8	little or indirect annotation	FBgn0086445	7.40886
l(2)NC136	FBgn0033029	FBgn0033029	l(2)NC136	8	little or indirect annotation	FBgn0033029	78.514
l(3)73Ah	FBgn0002283	FBgn0002283	l(3)73Ah	8	little or indirect annotation	FBgn0002283	15.7454
La	FBgn0011638	FBgn0011638	La	8	little or indirect annotation	FBgn0011638	155.472
Mat1	FBgn0024956	FBgn0024956	Mat1	8	little or indirect annotation	FBgn0024956	60.3934
mei-P26	FBgn0026206	FBgn0026206	mei-P26	8	little or indirect annotation	FBgn0026206	8.01743
mia	FBgn0014342	FBgn0014342	mia	8	little or indirect annotation	FBgn0014342	20.299
N	FBgn0004647	FBgn0004647	N	8	little or indirect annotation	FBgn0004647	10.9892
nht	FBgn0041103	FBgn0041103	nht	8	little or indirect annotation	FBgn0041103	0
Pop2	FBgn0036239	FBgn0036239	Pop2	8	little or indirect annotation	FBgn0036239	49.8442
Rga	FBgn0017550	FBgn0017550	Rga	8	little or indirect annotation	FBgn0017550	49.1216
Roc1b	FBgn0040291	FBgn0040291	Roc1b	8	little or indirect annotation	FBgn0040291	11.9415
simj	FBgn0010762	FBgn0010762	simj	8	little or indirect annotation	FBgn0010762	13.4388
Sirt7	FBgn0039631	FBgn0039631	Sirt7	8	little or indirect annotation	FBgn0039631	4.52233
Snoo	FBgn0085450	FBgn0085450	Snoo	8	little or indirect annotation	FBgn0085450	8.28135
spen	FBgn0016977	FBgn0016977	spen	8	little or indirect annotation	FBgn0016977	19.422
Spt5	FBgn0040273	FBgn0040273	Spt5	8	little or indirect annotation	FBgn0040273	65.4373
sqd	FBgn0086897	FBgn0263396	sqd	8	little or indirect annotation	FBgn0263396	313.268
Ssl1	FBgn0037202	FBgn0037202	Ssl1	8	little or indirect annotation	FBgn0037202	28.047
su(s)	FBgn0003575	FBgn0003575	su(s)	8	little or indirect annotation	FBgn0003575	22.3932
Su(Tpl)	FBgn0014037	FBgn0014037	Su(Tpl)	8	little or indirect annotation	FBgn0014037	38.1852
Taf10b	FBgn0026324	FBgn0026324	Taf10b	8	little or indirect annotation	FBgn0026324	84.4324
Taf2	FBgn0011836	FBgn0011836	Taf2	8	little or indirect annotation	FBgn0011836	9.64381
Tfb1	FBgn0033929	FBgn0033929	Tfb1	8	little or indirect annotation	FBgn0033929	43.9388
Tfb4	FBgn0031309	FBgn0031309	Tfb4	8	little or indirect annotation	FBgn0031309	51.2156
TfIIA-L	FBgn0011289	FBgn0011289	TfIIA-L	8	little or indirect annotation	FBgn0011289	97.4687
TfIIA-S	FBgn0013347	FBgn0013347	TfIIA-S	8	little or indirect annotation	FBgn0013347	236.831
TfIIA-S-2	FBgn0040338	FBgn0040338	TfIIA-S-2	8	little or indirect annotation	FBgn0040338	10.8712
TfIIB	FBgn0004915	FBgn0004915	TfIIB	8	little or indirect annotation	FBgn0004915	67.3732
TfIIEalpha	FBgn0015828	FBgn0015828	TfIIEalpha	8	little or indirect annotation	FBgn0015828	31.6094
TfIIEbeta	FBgn0015829	FBgn0015829	TfIIEbeta	8	little or indirect annotation	FBgn0015829	34.5883
TfIIFbeta	FBgn0010421	FBgn0010421	TfIIFbeta	8	little or indirect annotation	FBgn0010421	24.3359
Tif-IA	FBgn0032988	FBgn0032988	Tif-IA	8	little or indirect annotation	FBgn0032988	57.6952
Top3alpha	FBgn0040268	FBgn0040268	Top3alpha	8	little or indirect annotation	FBgn0040268	27.2698
Trn-SR	FBgn0031456	FBgn0031456	Trn-SR	8	little or indirect annotation	FBgn0031456	22.9623
twin	FBgn0011725	FBgn0011725	twin	8	little or indirect annotation	FBgn0011725	27.0588
wash	FBgn0033692	FBgn0033692	wash	8	little or indirect annotation	FBgn0033692	22.3313
Zyx102EF	FBgn0011642	FBgn0011642	Zyx	8	little or indirect annotation	FBgn0011642	15.0954
bic	FBgn0000181	FBgn0000181	bic	9	others (No evidence for any TF activity)	FBgn0000181	1270.71
CG10232	FBgn0039108	FBgn0039108	CG10232	9	others (No evidence for any TF activity)	FBgn0039108	7.37421
CG11504	FBgn0039733	FBgn0039733	CG11504	9	others (No evidence for any TF activity)	FBgn0039733	20.1727
CG11539	FBgn0039859	FBgn0039859	CG11539	9	others (No evidence for any TF activity)	FBgn0039859	5.05498
CG11876	FBgn0039635	FBgn0039635	CG11876	9	others (No evidence for any TF activity)	FBgn0039635	129.148
CG12155	FBgn0029957	FBgn0029957	CG12155	9	others (No evidence for any TF activity)	FBgn0029957	15.853
CG12659	FBgn0040929	FBgn0040929	CG12659	9	others (No evidence for any TF activity)	FBgn0040929	6.08463
CG12768	FBgn0037206	FBgn0037206	CG12768	9	others (No evidence for any TF activity)	FBgn0037206	105.662
CG13185	FBgn0033661	FBgn0033661	CG13185	9	others (No evidence for any TF activity)	FBgn0033661	3.68537
CG13796	FBgn0031939	FBgn0031939	CG13796	9	others (No evidence for any TF activity)	FBgn0031939	0.0853779
CG14578	FBgn0260469	FBgn0260469	CR14578	9	others (No evidence for any TF activity)	FBgn0260469	NA
CG15912	FBgn0029712	FBgn0029712	CG15912	9	others (No evidence for any TF activity)	FBgn0029712	3.81285
CG17068	FBgn0031098	FBgn0031098	CG17068	9	others (No evidence for any TF activity)	FBgn0031098	16.1522
CG17724	FBgn0033802	FBgn0033802	CG17724	9	others (No evidence for any TF activity)	FBgn0033802	17.2366
CG18616	FBgn0260444	FBgn0260444	CG18616	9	others (No evidence for any TF activity)	FBgn0260444	26.3911
CG2875	FBgn0029672	FBgn0029672	CG2875	9	others (No evidence for any TF activity)	FBgn0029672	25.9004
CG31126	FBgn0051126	FBgn0051126	CG31126	9	others (No evidence for any TF activity)	FBgn0051126	41.2191
CG31158	FBgn0051158	FBgn0051158	CG31158	9	others (No evidence for any TF activity)	FBgn0051158	41.84
CG31272	FBgn0051272	FBgn0051272	CG31272	9	others (No evidence for any TF activity)	FBgn0051272	0.125004
CG31301	FBgn0051301	FBgn0051301	CG31301	9	others (No evidence for any TF activity)	FBgn0051301	24.4316
CG31460	FBgn0051460	FBgn0051460	CG31460	9	others (No evidence for any TF activity)	FBgn0051460	30.015
CG31759	FBgn0051759	FBgn0051759	CG31759	9	others (No evidence for any TF activity)	FBgn0051759	2.1201
CG31904	FBgn0260479	FBgn0260479	CG31904	9	others (No evidence for any TF activity)	FBgn0260479	0
CG32264	FBgn0052264	FBgn0052264	CG32264	9	others (No evidence for any TF activity)	FBgn0052264	17.4917
CG32598	FBgn0052598	FBgn0052598	betaNACtes6	9	others (No evidence for any TF activity)	FBgn0052598	5.36196
CG32601	FBgn0052601	FBgn0052601	betaNACtes3	9	others (No evidence for any TF activity)	FBgn0052601	1.44091
CG33017	FBgn0053017	FBgn0053017	CG33017	9	others (No evidence for any TF activity)	FBgn0053017	0.010226
CG33260	FBgn0053260	FBgn0053260	CG33260	9	others (No evidence for any TF activity)	FBgn0053260	5.24929
CG33671	FBgn0061359	FBgn0061359	CG33671	9	others (No evidence for any TF activity)	FBgn0061359	1.63468e-06
CG33672	FBgn0061360	FBgn0061360	CG33672	9	others (No evidence for any TF activity)	FBgn0061360	100.926
CG33937	FBgn0053937	FBgn0053937	CG33937	9	others (No evidence for any TF activity)	FBgn0266410	1.18095
CG3700	FBgn0034796	FBgn0034796	CG3700	9	others (No evidence for any TF activity)	FBgn0034796	13.9413
CG42254	FBgn0259112	FBgn0259112	CG42254	9	others (No evidence for any TF activity)	FBgn0259112	3.31131
CG42499	FBgn0260225	FBgn0260225	CG42499	9	others (No evidence for any TF activity)	FBgn0260225	NA
CG42507	FBgn0260233	FBgn0260233	CG42507	9	others (No evidence for any TF activity)	FBgn0260233	0.523248
CG4575	FBgn0029920	FBgn0029920	CR4575	9	others (No evidence for any TF activity)	FBgn0029920	NA
CG4914	FBgn0036436	FBgn0036436	CG4914	9	others (No evidence for any TF activity)	FBgn0036436	0
CG4935	FBgn0028897	FBgn0028897	CG4935	9	others (No evidence for any TF activity)	FBgn0028897	12.8456
CG5161	FBgn0036573	FBgn0036573	CG5161	9	others (No evidence for any TF activity)	FBgn0266724	NA
CG5319	FBgn0038501	FBgn0262871	lute	9	others (No evidence for any TF activity)	FBgn0262871	7.70846
CG6683	FBgn0035902	FBgn0035902	CG6683	9	others (No evidence for any TF activity)	FBgn0035902	4.45251
CG6686	FBgn0032388	FBgn0032388	CG6686	9	others (No evidence for any TF activity)	FBgn0032388	50.0817
CG6843	FBgn0036827	FBgn0036827	CG6843	9	others (No evidence for any TF activity)	FBgn0036827	25.4743
CG7745	FBgn0033616	FBgn0033616	CG7745	9	others (No evidence for any TF activity)	FBgn0033616	7.67887
CG8632	FBgn0033762	FBgn0033762	CG8632	9	others (No evidence for any TF activity)	FBgn0033762	36.9595
CG8870	FBgn0038144	FBgn0038144	CG8870	9	others (No evidence for any TF activity)	FBgn0038144	0.0705261
CG8950	FBgn0034186	FBgn0034186	CG8950	9	others (No evidence for any TF activity)	FBgn0034186	21.4109
CG9104	FBgn0030800	FBgn0030800	CG9104	9	others (No evidence for any TF activity)	FBgn0030800	20.7116
CR33987	FBgn0053987	FBgn0053987	CR33987	9	others (No evidence for any TF activity)	FBgn0053987	4.53261e-78
CR40450	FBgn0085734	FBgn0085734	CR40450	9	others (No evidence for any TF activity)	FBgn0085734	NA
CR42205	FBgn0085832	FBgn0085832	CR42205	9	others (No evidence for any TF activity)	FBgn0085832	NA
CREG	FBgn0025456	FBgn0025456	CREG	9	others (No evidence for any TF activity)	FBgn0025456	11.1687
debcl	FBgn0029131	FBgn0029131	debcl	9	others (No evidence for any TF activity)	FBgn0029131	43.5747
dlt	FBgn0024510	FBgn0024510	dlt	9	others (No evidence for any TF activity)	FBgn0024510	4.00785
dp	FBgn0053196	FBgn0053196	dp	9	others (No evidence for any TF activity)	FBgn0053196	3.91745
ea	FBgn0000533	FBgn0000533	ea	9	others (No evidence for any TF activity)	FBgn0000533	9.37212
ft	FBgn0001075	FBgn0001075	ft	9	others (No evidence for any TF activity)	FBgn0001075	0.00449061
GABA-B-R3	FBgn0031275	FBgn0031275	GABA-B-R3	9	others (No evidence for any TF activity)	FBgn0031275	0
Hsromega	FBgn0001234	FBgn0001234	Hsromega	9	others (No evidence for any TF activity)	FBgn0001234	31.5701
Ipod	FBgn0030187	FBgn0030187	Ipod	9	others (No evidence for any TF activity)	FBgn0030187	0.253108
jigr1	FBgn0039350	FBgn0039350	jigr1	9	others (No evidence for any TF activity)	FBgn0039350	22.4119
MP1	FBgn0027930	FBgn0027930	MP1	9	others (No evidence for any TF activity)	FBgn0027930	117.211
nonA	FBgn0004227	FBgn0004227	nonA	9	others (No evidence for any TF activity)	FBgn0004227	34.7647
nonA-l	FBgn0015520	FBgn0015520	nonA-l	9	others (No evidence for any TF activity)	FBgn0015520	9.9812
PGRP-LC	FBgn0035976	FBgn0035976	PGRP-LC	9	others (No evidence for any TF activity)	FBgn0035976	0.544955
Qm	FBgn0024733	FBgn0024733	RpL10	9	others (No evidence for any TF activity)	FBgn0024733	3482.56
Sirt6	FBgn0037802	FBgn0037802	Sirt6	9	others (No evidence for any TF activity)	FBgn0037802	5.40153
skpE	FBgn0031074	FBgn0031074	skpE	9	others (No evidence for any TF activity)	FBgn0031074	0.220152
Unr	FBgn0035895	FBgn0263352	Unr	9	others (No evidence for any TF activity)	FBgn0263352	43.6671
waw	FBgn0024182	FBgn0024182	waw	9	others (No evidence for any TF activity)	FBgn0024182	8.15707
CG12856	FBgn0033966	FBgn0033966	CG12856	NA		FBgn0033966	NA
CG8228	FBgn0037711	FBgn0261049	Vps45	NA		FBgn0261049	13.1917
Tfb2	FBgn0036513	FBgn0261109	mrn	NA		FBgn0261109	16.757

## Sheet: Genes with updated FBIDs
submitted_id	current_id	converted_id	current_symbol	update.status
FBgn0052830	FBgn0264442	FBgn0264442	ab	merged
FBgn0085435	FBgn0264744	FBgn0264744	CG44002	split
FBgn0085435	FBgn0264745	FBgn0264745	CR44003	split
FBgn0263115	FBgn0264981	FBgn0264981	mamo	merged
FBgn0030532	FBgn0264981	FBgn0264981	mamo	merged			update.status
FBgn0023211	FBgn0266711	FBgn0266711	EloC	unique
FBgn0023546	FBgn0264562	FBgn0264562	Hr4	unique			Unique
FBgn0034926	FBgn0263667	FBgn0263667	Lpt	unique			: One gene ID is updated into a unique ID. The IDs are simply updated into their new ones.
FBgn0035136	FBgn0265574	FBgn0265574	Cdc5	unique
FBgn0050420	FBgn0265182	FBgn0265182	CG44247	split
FBgn0050420	FBgn0265193	FBgn0265193	Atf-2	split			Merged
FBgn0015014	FBgn0264075	FBgn0264075	tgo	unique			: Two or more of genes became one gene in a new gene model.
FBgn0053937	FBgn0266410	FBgn0266410	CG45050	merged			These genes were kept since we know which became what gene.
FBgn0033562	FBgn0263510	FBgn0263510	nclb	unique			After merging, genes with duplicated names were discarded except for one.
FBgn0053520	FBgn0263738	FBgn0263738	Ada2a	split
FBgn0053520	FBgn0263757	FBgn0263757	Rpb4	split			Split
FBgn0034412	FBgn0265356	FBgn0265356	tn	unique			: One gene is updated into two or more of genes in a new gene model.
FBgn0083077	FBgn0263490	FBgn0263490	mld	unique			These genes were discarded because we are unsure about which gene became what gene.
FBgn0003715	FBgn0266129	FBgn0266129	lov	unique
FBgn0024308	FBgn0265523	FBgn0265523	Smr	unique
FBgn0053936	FBgn0263750	FBgn0263750	CG43675	split
FBgn0053936	FBgn0266410	FBgn0266410	CG45050	split
FBgn0013948	FBgn0264490	FBgn0264490	Eip93F	unique
FBgn0262707	FBgn0266452	FBgn0266452	CTPsyn	split
FBgn0262707	FBgn0266441	FBgn0266441	CG45071	split
FBgn0085448	FBgn0264005	FBgn0264005	Hmx	unique
FBgn0262973	FBgn0263772	FBgn0263772	CG43689	unique
FBgn0086902	FBgn0266557	FBgn0266557	kis	unique
FBgn0061173	FBgn0264954	FBgn0264954	fd3F	merged
FBgn0015542	FBgn0266411	FBgn0266411	sima	unique
FBgn0036573	FBgn0266724	FBgn0266724	Trs20	unique
FBgn0040286	FBgn0265298	FBgn0265298	SC35	unique
FBgn0000242	FBgn0265598	FBgn0265598	Bx	unique
FBgn0029775	FBgn0263511	FBgn0263511	Vsx1	unique
FBgn0052779	FBgn0264954	FBgn0264954	fd3F	merged
FBgn0028420	FBgn0266450	FBgn0266450	Kr-h1	unique
FBgn0263347	FBgn0263979	FBgn0263979	Caf1	unique
FBgn0053980	FBgn0263512	FBgn0263512	Vsx2	unique
FBgn0014467	FBgn0265784	FBgn0265784	CrebB	unique
FBgn0259750	FBgn0264442	FBgn0264442	ab	merged
FBgn0086910	FBgn0265276	FBgn0265276	l(3)neo38	unique
FBgn0051782	FBgn0263745	FBgn0263745	CR43670	split
FBgn0051782	FBgn0263746	FBgn0263746	CR43671	split
FBgn0051782	FBgn0263744	FBgn0263744	CR43669	split

## Sheet: TF genes (Original from DRSC)
Original Gene Symbol	Original FBgn	FBgn (FlyBase r5.40)	Gene Symbol (FlyBase r5.40)	Rank	Rank detail
abd-A	FBgn0000014	FBgn0000014	abd-A	1	0
Abd-B	FBgn0000015	FBgn0000015	Abd-B	1	0
ac	FBgn0000022	FBgn0000022	ac	1	0
acj6	FBgn0000028	FBgn0000028	acj6	1	0
Adf1	FBgn0000054	FBgn0000054	Adf1	1	0
Aef1	FBgn0005694	FBgn0005694	Aef1	1	0
Antp	FBgn0000095	FBgn0260642	Antp	1	0
aop	FBgn0000097	FBgn0000097	aop	1	0
ap	FBgn0000099	FBgn0000099	ap	1	0
AP-2	FBgn0023417	FBgn0261953	AP-2	1	0
apt	FBgn0015903	FBgn0015903	apt	1	0
ara	FBgn0015904	FBgn0015904	ara	1	0
ase	FBgn0000137	FBgn0000137	ase	1	0
ato	FBgn0010433	FBgn0010433	ato	1	0
bap	FBgn0004862	FBgn0004862	bap	1	0
B-H1	FBgn0011758	FBgn0011758	B-H1	1	0
B-H2	FBgn0004854	FBgn0004854	B-H2	1	0
bi	FBgn0000179	FBgn0000179	bi	1	0
bin	FBgn0045759	FBgn0045759	bin	1	0
Blimp-1	FBgn0035625	FBgn0035625	Blimp-1	1	0
br	FBgn0000210	FBgn0000210	br	1	0
brk	FBgn0024250	FBgn0024250	brk	1	0
byn	FBgn0011723	FBgn0011723	byn	1	0
cad	FBgn0000251	FBgn0000251	cad	1	0
Camta	FBgn0259234	FBgn0259234	Camta	1	0
cas	FBgn0004878	FBgn0004878	cas	1	0
Cf2	FBgn0000286	FBgn0000286	Cf2	1	0
chn	FBgn0015371	FBgn0015371	chn	1	0
ci	FBgn0004859	FBgn0004859	ci	1	0
Clk	FBgn0023076	FBgn0023076	Clk	1	0
CrebA	FBgn0004396	FBgn0004396	CrebA	1	0
CrebB-17A	FBgn0014467	FBgn0014467	CrebB-17A	1	0
ct	FBgn0004198	FBgn0004198	ct	1	0
cwo	FBgn0259938	FBgn0259938	cwo	1	0
D	FBgn0000411	FBgn0000411	D	1	0
da	FBgn0000413	FBgn0000413	da	1	0
dac	FBgn0005677	FBgn0005677	dac	1	0
Dfd	FBgn0000439	FBgn0000439	Dfd	1	0
Dif	FBgn0011274	FBgn0011274	Dif	1	0
Dip3	FBgn0040465	FBgn0040465	Dip3	1	0
disco	FBgn0000459	FBgn0000459	disco	1	0
dl	FBgn0260632	FBgn0260632	dl	1	0
Dll	FBgn0000157	FBgn0000157	Dll	1	0
Doc1	FBgn0028789	FBgn0028789	Doc1	1	0
Dp	FBgn0011763	FBgn0011763	Dp	1	0
dpn	FBgn0010109	FBgn0010109	dpn	1	0
Dref	FBgn0015664	FBgn0015664	Dref	1	0
dsf	FBgn0015381	FBgn0015381	dsf	1	0
dsx	FBgn0000504	FBgn0000504	dsx	1	0
dwg	FBgn0000520	FBgn0000520	dwg	1	0
E2f	FBgn0011766	FBgn0011766	E2f	1	0
E2f2	FBgn0024371	FBgn0024371	E2f2	1	0
Eip74EF	FBgn0000567	FBgn0000567	Eip74EF	1	0
en	FBgn0000577	FBgn0000577	en	1	0
esg	FBgn0001981	FBgn0001981	esg	1	0
eve	FBgn0000606	FBgn0000606	eve	1	0
exd	FBgn0000611	FBgn0000611	exd	1	0
exex	FBgn0041156	FBgn0041156	exex	1	0
ey	FBgn0005558	FBgn0005558	ey	1	0
fkh	FBgn0000659	FBgn0000659	fkh	1	0
foxo	FBgn0038197	FBgn0038197	foxo	1	0
ftz	FBgn0001077	FBgn0001077	ftz	1	0
ftz-f1	FBgn0001078	FBgn0001078	ftz-f1	1	0
gcm	FBgn0014179	FBgn0014179	gcm	1	0
gl	FBgn0004618	FBgn0004618	gl	1	0
grau	FBgn0001133	FBgn0001133	grau	1	0
grh	FBgn0259211	FBgn0259211	grh	1	0
gsb	FBgn0001148	FBgn0001148	gsb	1	0
gsb-n	FBgn0001147	FBgn0001147	gsb-n	1	0
Gsc	FBgn0010323	FBgn0010323	Gsc	1	0
gt	FBgn0001150	FBgn0001150	gt	1	0
h	FBgn0001168	FBgn0001168	h	1	0
hb	FBgn0001180	FBgn0001180	hb	1	0
HLHm5	FBgn0002631	FBgn0002631	HLHm5	1	0
HLHmdelta	FBgn0002734	FBgn0002734	HLHmdelta	1	0
HLHmgamma	FBgn0002735	FBgn0002735	HLHmgamma	1	0
Hr38	FBgn0014859	FBgn0014859	Hr38	1	0
Hr39	FBgn0010229	FBgn0261239	Hr39	1	0
Hr46	FBgn0000448	FBgn0000448	Hr46	1	0
Hsf	FBgn0001222	FBgn0001222	Hsf	1	0
hth	FBgn0001235	FBgn0001235	hth	1	0
Jra	FBgn0001291	FBgn0001291	Jra	1	0
kay	FBgn0001297	FBgn0001297	kay	1	0
kni	FBgn0001320	FBgn0001320	kni	1	0
Kr	FBgn0001325	FBgn0001325	Kr	1	0
lab	FBgn0002522	FBgn0002522	lab	1	0
lbe	FBgn0011278	FBgn0011278	lbe	1	0
Lim1	FBgn0026411	FBgn0026411	Lim1	1	0
lmd	FBgn0039039	FBgn0039039	lmd	1	0
lz	FBgn0002576	FBgn0002576	lz	1	0
Mad	FBgn0011648	FBgn0011648	Mad	1	0
maf-S	FBgn0034534	FBgn0034534	maf-S	1	0
Med	FBgn0011655	FBgn0011655	Med	1	0
Mef2	FBgn0011656	FBgn0011656	Mef2	1	0
Mio	FBgn0032940	FBgn0032940	Mio	1	0
mirr	FBgn0014343	FBgn0014343	mirr	1	0
Mrtf	FBgn0052296	FBgn0052296	Mrtf	1	0
MTF-1	FBgn0040305	FBgn0040305	MTF-1	1	0
Myb	FBgn0002914	FBgn0002914	Myb	1	0
nub	FBgn0085424	FBgn0085424	nub	1	0
oc	FBgn0004102	FBgn0004102	oc	1	0
onecut	FBgn0028996	FBgn0028996	onecut	1	0
Optix	FBgn0025360	FBgn0025360	Optix	1	0
ovo	FBgn0003028	FBgn0003028	ovo	1	0
p53	FBgn0039044	FBgn0039044	p53	1	0
pan	FBgn0085432	FBgn0085432	pan	1	0
pb	FBgn0051481	FBgn0051481	pb	1	0
Pcl	FBgn0003044	FBgn0003044	Pcl	1	0
pdm2	FBgn0004394	FBgn0004394	pdm2	1	0
Pdp1	FBgn0016694	FBgn0016694	Pdp1	1	0
pnr	FBgn0003117	FBgn0003117	pnr	1	0
pnt	FBgn0003118	FBgn0003118	pnt	1	0
Pph13	FBgn0023489	FBgn0023489	Pph13	1	0
prd	FBgn0003145	FBgn0003145	prd	1	0
pros	FBgn0004595	FBgn0004595	pros	1	0
Ptx1	FBgn0020912	FBgn0020912	Ptx1	1	0
repo	FBgn0011701	FBgn0011701	repo	1	0
rn	FBgn0259172	FBgn0259172	rn	1	0
sc	FBgn0004170	FBgn0004170	sc	1	0
Scr	FBgn0003339	FBgn0003339	Scr	1	0
sd	FBgn0003345	FBgn0003345	sd	1	0
sens	FBgn0002573	FBgn0002573	sens	1	0
shn	FBgn0003396	FBgn0003396	shn	1	0
sim	FBgn0004666	FBgn0004666	sim	1	0
sima	FBgn0015542	FBgn0015542	sima	1	0
slbo	FBgn0005638	FBgn0005638	slbo	1	0
slou	FBgn0002941	FBgn0002941	slou	1	0
slp2	FBgn0004567	FBgn0004567	slp2	1	0
sna	FBgn0003448	FBgn0003448	sna	1	0
so	FBgn0003460	FBgn0003460	so	1	0
SoxN	FBgn0029123	FBgn0029123	SoxN	1	0
Sp1	FBgn0020378	FBgn0020378	Sp1	1	0
srp	FBgn0003507	FBgn0003507	srp	1	0
Sry-beta	FBgn0003511	FBgn0003511	Sry-beta	1	0
Sry-delta	FBgn0003512	FBgn0003512	Sry-delta	1	0
ss	FBgn0003513	FBgn0003513	ss	1	0
Ssb-c31a	FBgn0015299	FBgn0015299	Ssb-c31a	1	0
Stat92E	FBgn0016917	FBgn0016917	Stat92E	1	0
Su(H)	FBgn0004837	FBgn0004837	Su(H)	1	0
su(Hw)	FBgn0003567	FBgn0003567	su(Hw)	1	0
sv	FBgn0005561	FBgn0005561	sv	1	0
tgo	FBgn0015014	FBgn0015014	tgo	1	0
tin	FBgn0004110	FBgn0004110	tin	1	0
tll	FBgn0003720	FBgn0003720	tll	1	0
toy	FBgn0019650	FBgn0019650	toy	1	0
Trf2	FBgn0026758	FBgn0261793	Trf2	1	0
trh	FBgn0003749	FBgn0262139	trh	1	0
Trl	FBgn0013263	FBgn0013263	Trl	1	0
tsh	FBgn0003866	FBgn0003866	tsh	1	0
ttk	FBgn0003870	FBgn0003870	ttk	1	0
tup	FBgn0003896	FBgn0003896	tup	1	0
twi	FBgn0003900	FBgn0003900	twi	1	0
vnd	FBgn0003986	FBgn0261930	vnd	1	0
vri	FBgn0016076	FBgn0016076	vri	1	0
vvl	FBgn0086680	FBgn0086680	vvl	1	0
z	FBgn0004050	FBgn0004050	z	1	0
zen	FBgn0004053	FBgn0004053	zen	1	0
zfh1	FBgn0004606	FBgn0004606	zfh1	1	0
ATbp	FBgn0039946	FBgn0039946	ATbp	2	0
Atf-2	FBgn0050420	FBgn0050420	Atf-2	2	0
btd	FBgn0000233	FBgn0000233	btd	2	0
CoRest	FBgn0053525	FBgn0261573	CoRest	2	0
crc	FBgn0000370	FBgn0000370	crc	2	0
dys	FBgn0039411	FBgn0039411	dys	2	0
emc	FBgn0000575	FBgn0000575	emc	2	0
GATAe	FBgn0038391	FBgn0038391	GATAe	2	0
Hand	FBgn0032209	FBgn0032209	Hand	2	0
HLHm7	FBgn0002633	FBgn0002633	HLHm7	2	0
MBD-like	FBgn0027950	FBgn0027950	MBD-like	2	0
mbf1	FBgn0026208	FBgn0262732	mbf1	2	0
Met	FBgn0002723	FBgn0002723	Met	2	0
nej	FBgn0015624	FBgn0261617	nej	2	0
odd	FBgn0002985	FBgn0002985	odd	2	0
org-1	FBgn0021767	FBgn0021767	org-1	2	0
Rel	FBgn0014018	FBgn0014018	Rel	2	0
run	FBgn0003300	FBgn0003300	run	2	0
sage	FBgn0037672	FBgn0037672	sage	2	0
tai	FBgn0041092	FBgn0041092	tai	2	0
ush	FBgn0003963	FBgn0003963	ush	2	0
achi	FBgn0033749	FBgn0033749	achi	3	0
al	FBgn0000061	FBgn0000061	al	3	0
Alh	FBgn0037471	FBgn0261238	Alh	3	0
amos	FBgn0003270	FBgn0003270	amos	3	0
Awh	FBgn0013751	FBgn0013751	Awh	3	0
bab1	FBgn0004870	FBgn0004870	bab1	3	0
bab2	FBgn0025525	FBgn0025525	bab2	3	0
Bap60	FBgn0025463	FBgn0025463	Bap60	3	0
BEAF-32	FBgn0015602	FBgn0015602	BEAF-32	3	0
bigmax	FBgn0039509	FBgn0039509	bigmax	3	0
bsh	FBgn0000529	FBgn0000529	bsh	3	0
btn	FBgn0014949	FBgn0014949	btn	3	0
C15	FBgn0004863	FBgn0004863	C15	3	0
CG10447	FBgn0032816	FBgn0032816	Nf-YB	3	0
CG11085	FBgn0030408	FBgn0030408	CG11085	3	0
CG11294	FBgn0030058	FBgn0030058	CG11294	3	0
CG11617	FBgn0031232	FBgn0031232	CG11617	3	0
CG13424	FBgn0034520	FBgn0034520	lms	3	0
CG15696	FBgn0038833	FBgn0038833	CG15696	3	0
CG18599	FBgn0038592	FBgn0038592	CG18599	3	0
CG3075	FBgn0029905	FBgn0029905	Nf-YC	3	0
CG32105	FBgn0052105	FBgn0052105	CG32105	3	0
CG32532	FBgn0052532	FBgn0052532	CG32532	3	0
CG33557	FBgn0053557	FBgn0053557	CG33557	3	0
CG33980	FBgn0053980	FBgn0053980	Vsx2	3	0
CG4136	FBgn0029775	FBgn0029775	Vsx1	3	0
CG4328	FBgn0036274	FBgn0036274	CG4328	3	0
CG6272	FBgn0036126	FBgn0036126	CG6272	3	0
CG7056	FBgn0038852	FBgn0038852	CG7056	3	0
CG9876	FBgn0034821	FBgn0034821	CG9876	3	0
cnc	FBgn0000338	FBgn0262975	cnc	3	0
croc	FBgn0014143	FBgn0014143	croc	3	0
crp	FBgn0001994	FBgn0001994	crp	3	0
cyc	FBgn0023094	FBgn0023094	cyc	3	0
Deaf1	FBgn0013799	FBgn0013799	Deaf1	3	0
dei	FBgn0008649	FBgn0263118	tx	3	0
Dr	FBgn0000492	FBgn0000492	Dr	3	0
Dsp1	FBgn0011764	FBgn0011764	Dsp1	3	0
E(spl)	FBgn0000591	FBgn0000591	E(spl)	3	0
E5	FBgn0008646	FBgn0008646	E5	3	0
EcR	FBgn0000546	FBgn0000546	EcR	3	0
ems	FBgn0000576	FBgn0000576	ems	3	0
ERR	FBgn0035849	FBgn0035849	ERR	3	0
eyg	FBgn0000625	FBgn0000625	eyg	3	0
Fer1	FBgn0037475	FBgn0037475	Fer1	3	0
Fer3	FBgn0037937	FBgn0037937	Fer3	3	0
grn	FBgn0001138	FBgn0001138	grn	3	0
H2.0	FBgn0001170	FBgn0001170	H2.0	3	0
hbn	FBgn0008636	FBgn0008636	hbn	3	0
hkb	FBgn0001204	FBgn0261434	hkb	3	0
HLHm3	FBgn0002609	FBgn0002609	HLHm3	3	0
Hmx	FBgn0085448	FBgn0085448	Hmx	3	0
Hnf4	FBgn0004914	FBgn0004914	Hnf4	3	0
Hr78	FBgn0015239	FBgn0015239	Hr78	3	0
Hr83	FBgn0037436	FBgn0037436	Hr83	3	0
Hr96	FBgn0015240	FBgn0015240	Hr96	3	0
ind	FBgn0025776	FBgn0025776	ind	3	0
inv	FBgn0001269	FBgn0001269	inv	3	0
l(1)sc	FBgn0002561	FBgn0002561	l(1)sc	3	0
Lag1	FBgn0040918	FBgn0040918	schlank	3	0
lbl	FBgn0008651	FBgn0008651	lbl	3	0
Lim3	FBgn0002023	FBgn0002023	Lim3	3	0
Max	FBgn0017578	FBgn0017578	Max	3	0
mip120	FBgn0033846	FBgn0033846	mip120	3	0
mip130	FBgn0023509	FBgn0023509	mip130	3	0
nau	FBgn0002922	FBgn0002922	nau	3	0
NFAT	FBgn0030505	FBgn0030505	NFAT	3	0
NK7.1	FBgn0024321	FBgn0024321	NK7.1	3	0
OdsH	FBgn0026058	FBgn0026058	OdsH	3	0
osa	FBgn0003013	FBgn0261885	osa	3	0
otp	FBgn0015524	FBgn0015524	otp	3	0
PHDP	FBgn0025334	FBgn0025334	PHDP	3	0
pho	FBgn0002521	FBgn0002521	pho	3	0
phol	FBgn0035997	FBgn0035997	phol	3	0
psq	FBgn0004399	FBgn0263102	psq	3	0
Pur-alpha	FBgn0022361	FBgn0022361	Pur-alpha	3	0
Rbf	FBgn0015799	FBgn0015799	Rbf	3	0
Rbf2	FBgn0038390	FBgn0038390	Rbf2	3	0
retn	FBgn0004795	FBgn0004795	retn	3	0
Rfx	FBgn0020379	FBgn0020379	Rfx	3	0
ro	FBgn0003267	FBgn0003267	ro	3	0
Rx	FBgn0020617	FBgn0020617	Rx	3	0
scro	FBgn0028993	FBgn0028993	scro	3	0
Six4	FBgn0027364	FBgn0027364	Six4	3	0
slp1	FBgn0003430	FBgn0003430	slp1	3	0
Sox14	FBgn0005612	FBgn0005612	Sox14	3	0
Su(var)205	FBgn0003607	FBgn0003607	Su(var)205	3	0
Su(var)3-7	FBgn0003598	FBgn0003598	Su(var)3-7	3	0
svp	FBgn0003651	FBgn0003651	svp	3	0
Taf1	FBgn0010355	FBgn0010355	Taf1	3	0
TFAM	FBgn0038805	FBgn0038805	TFAM	3	0
Thd1	FBgn0026869	FBgn0026869	Thd1	3	0
Trf	FBgn0010287	FBgn0010287	Trf	3	0
trx	FBgn0003862	FBgn0003862	trx	3	0
Ubx	FBgn0003944	FBgn0003944	Ubx	3	0
unc-4	FBgn0024184	FBgn0024184	unc-4	3	0
unpg	FBgn0015561	FBgn0015561	unpg	3	0
Usf	FBgn0029711	FBgn0029711	Usf	3	0
usp	FBgn0003964	FBgn0003964	usp	3	0
vis	FBgn0033748	FBgn0033748	vis	3	0
zen2	FBgn0004054	FBgn0004054	zen2	3	0
zfh2	FBgn0004607	FBgn0004607	zfh2	3	0
A3-3	FBgn0028550	FBgn0028550	Atf3	4	0
ab	FBgn0259750	FBgn0259750	ab	4	0
Ada2b	FBgn0037555	FBgn0037555	Ada2b	4	0
ash1	FBgn0005386	FBgn0005386	ash1	4	0
Atf6	FBgn0033010	FBgn0033010	Atf6	4	0
az2	FBgn0025185	FBgn0025185	az2	4	0
Bap170	FBgn0042085	FBgn0042085	Bap170	4	0
bbx	FBgn0024251	FBgn0024251	bbx	4	0
bcd	FBgn0000166	FBgn0000166	bcd	4	0
bowl	FBgn0004893	FBgn0004893	bowl	4	0
brm	FBgn0000212	FBgn0000212	brm	4	0
bs	FBgn0004101	FBgn0004101	bs	4	0
BtbVII	FBgn0012049	FBgn0263108	BtbVII	4	0
Bteb2	FBgn0025679	FBgn0025679	Bteb2	4	0
cato	FBgn0024249	FBgn0024249	cato	4	0
cbt	FBgn0043364	FBgn0043364	cbt	4	0
Cenp-C	FBgn0086697	FBgn0086697	Cenp-C	4	0
cg	FBgn0000289	FBgn0000289	cg	4	0
CG10147	FBgn0035702	FBgn0035702	CG10147	4	0
CG10209	FBgn0033971	FBgn0033971	CG10209	4	0
CG1024	FBgn0027514	FBgn0027514	CG1024	4	0
CG10267	FBgn0037446	FBgn0037446	Zif	4	0
CG10274	FBgn0035690	FBgn0035690	CG10274	4	0
CG10321	FBgn0034643	FBgn0034643	CG10321	4	0
CG10348	FBgn0032707	FBgn0032707	CG10348	4	0
CG10366	FBgn0032814	FBgn0032814	CG10366	4	0
CG10431	FBgn0032730	FBgn0032730	CG10431	4	0
CG10462	FBgn0032815	FBgn0032815	CG10462	4	0
CG10543	FBgn0034570	FBgn0034570	CG10543	4	0
CG10631	FBgn0032817	FBgn0032817	CG10631	4	0
CG10654	FBgn0036294	FBgn0036294	CG10654	4	0
CG10669	FBgn0039329	FBgn0039329	CG10669	4	0
CG10949	FBgn0032858	FBgn0032858	CG10949	4	0
CG10959	FBgn0030010	FBgn0030010	CG10959	4	0
CG10979	FBgn0037379	FBgn0037379	CG10979	4	0
CG11071	FBgn0030532	FBgn0030532	CG11071	4	0
CG11152	FBgn0039937	FBgn0039937	fd102C	4	0
CG11247	FBgn0037120	FBgn0037120	CG11247	4	0
CG11398	FBgn0040366	FBgn0040366	CG11398	4	0
CG11414	FBgn0035024	FBgn0035024	CG11414	4	0
CG11456	FBgn0037031	FBgn0037031	CG11456	4	0
CG11560	FBgn0036249	FBgn0036249	CG11560	4	0
CG11695	FBgn0030316	FBgn0030316	CG11695	4	0
CG11696	FBgn0030314	FBgn0030314	CG11696	4	0
CG11723	FBgn0031391	FBgn0031391	CG11723	4	0
CG11762	FBgn0037618	FBgn0037618	CG11762	4	0
CG11835	FBgn0031264	FBgn0031264	CG11835	4	0
CG11902	FBgn0028647	FBgn0028647	CG11902	4	0
CG11906	FBgn0034425	FBgn0034425	CG11906	4	0
CG11966	FBgn0037645	FBgn0037645	CG11966	4	0
CG12029	FBgn0035454	FBgn0263239	dar1	4	0
CG12054	FBgn0039831	FBgn0039831	CG12054	4	0
CG12071	FBgn0039808	FBgn0039808	CG12071	4	0
CG12124	FBgn0030112	FBgn0260789	mxc	4	0
CG12219	FBgn0043796	FBgn0043796	CG12219	4	0
CG12236	FBgn0029822	FBgn0029822	CG12236	4	0
CG12299	FBgn0032295	FBgn0032295	CG12299	4	0
CG1233	FBgn0035137	FBgn0035137	CG1233	4	0
CG12391	FBgn0033581	FBgn0033581	CG12391	4	0
CG12605	FBgn0035481	FBgn0035481	CG12605	4	0
CG12744	FBgn0033459	FBgn0033459	CG12744	4	0
CG12769	FBgn0033252	FBgn0033252	CG12769	4	0
CG12942	FBgn0033569	FBgn0033569	CG12942	4	0
CG13123	FBgn0032150	FBgn0032150	CG13123	4	0
CG13204	FBgn0033627	FBgn0033627	CG13204	4	0
CG13287	FBgn0035643	FBgn0035643	CG13287	4	0
CG13296	FBgn0035687	FBgn0035687	CG13296	4	0
CG13617	FBgn0039201	FBgn0039201	CG13617	4	0
CG13624	FBgn0039209	FBgn0039209	CG13624	4	0
CG13775	FBgn0031874	FBgn0031874	CG13775	4	0
CG13894	FBgn0035157	FBgn0035157	CG13894	4	0
CG13897	FBgn0035160	FBgn0035160	CG13897	4	0
CG14050	FBgn0040392	FBgn0040392	CG14050	4	0
CG14655	FBgn0037275	FBgn0037275	CG14655	4	0
CG14667	FBgn0037317	FBgn0037317	CG14667	4	0
CG14710	FBgn0037920	FBgn0037920	CG14710	4	0
CG14711	FBgn0037922	FBgn0037922	CG14711	4	0
CG14962	FBgn0035407	FBgn0035407	CG14962	4	0
CG15011	FBgn0035518	FBgn0035518	CG15011	4	0
CG15073	FBgn0034379	FBgn0034379	CG15073	4	0
CG15269	FBgn0028878	FBgn0028878	CG15269	4	0
CG1529	FBgn0031144	FBgn0031144	CG1529	4	0
CG15336	FBgn0030009	FBgn0030009	CG15336	4	0
CG15436	FBgn0031610	FBgn0031610	CG15436	4	0
CG15514	FBgn0039712	FBgn0039712	CG15514	4	0
CG15710	FBgn0034120	FBgn0034120	CG15710	4	0
CG1602	FBgn0033186	FBgn0033186	CG1602	4	0
CG1603	FBgn0033185	FBgn0033185	CG1603	4	0
CG1621	FBgn0033182	FBgn0263240	Coop	4	0
CG1663	FBgn0033449	FBgn0033449	CG1663	4	0
CG16779	FBgn0037698	FBgn0037698	CG16779	4	0
CG16899	FBgn0037735	FBgn0262477	FoxP	4	0
CG17118	FBgn0032291	FBgn0032291	CG17118	4	0
CG17153	FBgn0036248	FBgn0036248	ssp	4	0
CG17181	FBgn0035144	FBgn0035144	CG17181	4	0
CG17186	FBgn0038741	FBgn0038741	CG17186	4	0
CG17328	FBgn0028895	FBgn0028895	CG17328	4	0
CG17359	FBgn0036396	FBgn0036396	CG17359	4	0
CG17361	FBgn0036395	FBgn0036395	CG17361	4	0
CG17385	FBgn0033934	FBgn0033934	CG17385	4	0
CG17568	FBgn0032763	FBgn0032763	CG17568	4	0
CG17612	FBgn0031597	FBgn0031597	CG17612	4	0
CG17801	FBgn0038550	FBgn0038550	CG17801	4	0
CG17802	FBgn0038549	FBgn0038549	CG17802	4	0
CG17803	FBgn0038547	FBgn0038547	CG17803	4	0
CG17806	FBgn0038548	FBgn0038548	CG17806	4	0
CG17829	FBgn0025635	FBgn0025635	CG17829	4	0
CG17836	FBgn0038661	FBgn0261113	Xrp1	4	0
CG17912	FBgn0032600	FBgn0032600	CG17912	4	0
CG1792	FBgn0039860	FBgn0039860	CG1792	4	0
CG18011	FBgn0033491	FBgn0033491	CG18011	4	0
CG18262	FBgn0030012	FBgn0030012	CG18262	4	0
CG18265	FBgn0036725	FBgn0036725	CG18265	4	0
CG1832	FBgn0032979	FBgn0032979	CG1832	4	0
CG18446	FBgn0033458	FBgn0033458	CG18446	4	0
CG1845	FBgn0033155	FBgn0033155	Br140	4	0
CG18476	FBgn0037931	FBgn0037931	CG18476	4	0
CG18619	FBgn0032202	FBgn0032202	CG18619	4	0
CG18764	FBgn0042205	FBgn0042205	CG18764	4	0
CG1965	FBgn0037466	FBgn0037466	CG1965	4	0
CG2052	FBgn0039905	FBgn0262636	Lin29	4	0
CG2116	FBgn0030003	FBgn0030003	CG2116	4	0
CG2120	FBgn0030005	FBgn0030005	CG2120	4	0
CG2129	FBgn0030008	FBgn0030008	CG2129	4	0
CG2199	FBgn0035213	FBgn0035213	CG2199	4	0
CG2202	FBgn0030240	FBgn0030240	CG2202	4	0
CG2678	FBgn0014931	FBgn0014931	CG2678	4	0
CG2712	FBgn0024975	FBgn0024975	CG2712	4	0
CG2889	FBgn0030206	FBgn0030206	CG2889	4	0
CG30020	FBgn0050020	FBgn0050020	CG30020	4	0
CG30077	FBgn0050077	FBgn0050077	blos1	4	0
CG30080	FBgn0050080	FBgn0050080	CG30080	4	0
CG3032	FBgn0029928	FBgn0029928	CG3032	4	0
CG30431	FBgn0050431	FBgn0050431	CG30431	4	0
CG3065	FBgn0034946	FBgn0034946	CG3065	4	0
CG31169	FBgn0051169	FBgn0263048	CG43343	4	0
CG31224	FBgn0051224	FBgn0051224	CG31224	4	0
CG31365	FBgn0051365	FBgn0051365	CG31365	4	0
CG31367	FBgn0051367	FBgn0261641	CG42724	4	0
CG31388	FBgn0051388	FBgn0051388	CG31388	4	0
CG31612	FBgn0051612	FBgn0051612	CG31612	4	0
CG31670	FBgn0031375	FBgn0031375	erm	4	0
CG31782	FBgn0051782	FBgn0051782	CG31782	4	0
CG32006	FBgn0052006	FBgn0052006	CG32006	4	0
CG32121	FBgn0052121	FBgn0052121	CG32121	4	0
CG32767	FBgn0052767	FBgn0052767	CG32767	4	0
CG32772	FBgn0052772	FBgn0052772	CG32772	4	0
CG32778	FBgn0052778	FBgn0262973	CG43284	4	0
CG3281	FBgn0037967	FBgn0260741	CG3281	4	0
CG32830	FBgn0052830	FBgn0052830	CG32830	4	0
CG33097	FBgn0053097	FBgn0261641	CG42724	4	0
CG33213	FBgn0053213	FBgn0053213	CG33213	4	0
CG33786	FBgn0061361	FBgn0061361	CG33786	4	0
CG33936	FBgn0053936	FBgn0053936	CG33936	4	0
CG3407	FBgn0031573	FBgn0031573	CG3407	4	0
CG34145	FBgn0083981	FBgn0083981	RunxA	4	0
CG34340	FBgn0085369	FBgn0085369	CG34340	4	0
CG34367	FBgn0085396	FBgn0085396	CG34367	4	0
CG34406	FBgn0085435	FBgn0085435	CG34406	4	0
CG34422	FBgn0085451	FBgn0085451	CG34422	4	0
CG3654	FBgn0036004	FBgn0036004	Jarid2	4	0
CG3711	FBgn0040344	FBgn0040344	CG3711	4	0
CG3726	FBgn0029824	FBgn0029824	CG3726	4	0
CG3838	FBgn0032130	FBgn0032130	CG3838	4	0
CG3847	FBgn0029867	FBgn0029867	CG3847	4	0
CG3891	FBgn0035993	FBgn0035993	Nf-YA	4	0
CG3909	FBgn0027524	FBgn0027524	CG3909	4	0
CG3919	FBgn0036423	FBgn0036423	CG3919	4	0
CG3995	FBgn0038472	FBgn0038472	CG3995	4	0
CG42267	FBgn0259162	FBgn0259162	RunxB	4	0
CG4282	FBgn0034114	FBgn0034114	CG4282	4	0
CG4318	FBgn0030455	FBgn0030455	CG4318	4	0
CG4360	FBgn0038787	FBgn0038787	CG4360	4	0
CG4374	FBgn0039078	FBgn0039078	CG4374	4	0
CG4404	FBgn0030432	FBgn0030432	CG4404	4	0
CG4424	FBgn0038765	FBgn0038765	CG4424	4	0
CG4496	FBgn0031894	FBgn0031894	CG4496	4	0
CG4557	FBgn0029912	FBgn0029912	CG4557	4	0
CG4617	FBgn0029936	FBgn0029936	CG4617	4	0
CG4644	FBgn0031300	FBgn0261938	mtRNApol	4	0
CG4707	FBgn0035036	FBgn0035036	CG4707	4	0
CG4730	FBgn0039355	FBgn0039355	CG4730	4	0
CG4820	FBgn0037876	FBgn0037876	CG4820	4	0
CG4854	FBgn0038766	FBgn0038766	CG4854	4	0
CG4936	FBgn0038768	FBgn0038768	CG4936	4	0
CG5147	FBgn0036775	FBgn0036775	CG5147	4	0
CG5245	FBgn0038047	FBgn0038047	CG5245	4	0
CG5591	FBgn0034926	FBgn0034926	CG5591	4	0
CG5641	FBgn0038046	FBgn0038046	CG5641	4	0
CG5669	FBgn0039169	FBgn0039169	Spps	4	0
CG6254	FBgn0037794	FBgn0037794	CG6254	4	0
CG6276	FBgn0038316	FBgn0038316	CG6276	4	0
CG6654	FBgn0038301	FBgn0038301	CG6654	4	0
CG6689	FBgn0037877	FBgn0037877	CG6689	4	0
CG6765	FBgn0035903	FBgn0035903	CG6765	4	0
CG6791	FBgn0037918	FBgn0037918	CG6791	4	0
CG6792	FBgn0032401	FBgn0032401	CG6792	4	0
CG6808	FBgn0037921	FBgn0037921	CG6808	4	0
CG6813	FBgn0037923	FBgn0037923	CG6813	4	0
CG6854	FBgn0036478	FBgn0262707	CTPsyn	4	0
CG6905	FBgn0035136	FBgn0035136	CG6905	4	0
CG7045	FBgn0038978	FBgn0038978	CG7045	4	0
CG7046	FBgn0038979	FBgn0038979	CG7046	4	0
CG7099	FBgn0032517	FBgn0032517	CG7099	4	0
CG7101	FBgn0030963	FBgn0030963	CG7101	4	0
CG7357	FBgn0038551	FBgn0038551	CG7357	4	0
CG7368	FBgn0036179	FBgn0036179	CG7368	4	0
CG7372	FBgn0036522	FBgn0036522	CG7372	4	0
CG7386	FBgn0035691	FBgn0035691	CG7386	4	0
CG7691	FBgn0038626	FBgn0038626	CG7691	4	0
CG7786	FBgn0034096	FBgn0034096	CG7786	4	0
CG7818	FBgn0032016	FBgn0032016	CG7818	4	0
CG7839	FBgn0036124	FBgn0036124	CG7839	4	0
CG7928	FBgn0039740	FBgn0039740	CG7928	4	0
CG7963	FBgn0037584	FBgn0037584	CG7963	4	0
CG7987	FBgn0038244	FBgn0038244	CG7987	4	0
CG8089	FBgn0033993	FBgn0033993	CG8089	4	0
CG8092	FBgn0033998	FBgn0033998	row	4	0
CG8119	FBgn0030664	FBgn0030664	CG8119	4	0
CG8145	FBgn0037617	FBgn0037617	CG8145	4	0
CG8159	FBgn0037619	FBgn0037619	CG8159	4	0
CG8216	FBgn0033358	FBgn0033358	CG8216	4	0
CG8301	FBgn0037717	FBgn0037717	CG8301	4	0
CG8319	FBgn0037722	FBgn0037722	CG8319	4	0
CG8359	FBgn0037634	FBgn0037634	CG8359	4	0
CG8388	FBgn0034062	FBgn0034062	CG8388	4	0
CG8478	FBgn0037746	FBgn0037746	CG8478	4	0
CG8578	FBgn0030699	FBgn0030699	CG8578	4	0
CG8765	FBgn0036900	FBgn0036900	CG8765	4	0
CG8924	FBgn0030710	FBgn0030710	CG8924	4	0
CG8944	FBgn0030680	FBgn0030680	CG8944	4	0
CG9139	FBgn0035202	FBgn0262937	Rabex-5	4	0
CG9215	FBgn0030659	FBgn0030659	CG9215	4	0
CG9305	FBgn0032512	FBgn0032512	CG9305	4	0
CG9418	FBgn0026582	FBgn0026582	CG9418	4	0
CG9437	FBgn0034599	FBgn0034599	CG9437	4	0
CG9571	FBgn0031086	FBgn0031086	fd19B	4	0
CG9609	FBgn0030787	FBgn0030787	CG9609	4	0
CG9650	FBgn0029939	FBgn0029939	CG9650	4	0
CG9705	FBgn0036661	FBgn0036661	CG9705	4	0
CG9727	FBgn0037445	FBgn0037445	CG9727	4	0
CG9793	FBgn0037620	FBgn0037620	ranshi	4	0
CG9797	FBgn0037621	FBgn0037621	CG9797	4	0
CG9890	FBgn0034814	FBgn0034814	CG9890	4	0
CG9895	FBgn0034810	FBgn0261705	CG42741	4	0
CHES-1-like	FBgn0029504	FBgn0029504	CHES-1-like	4	0
chinmo	FBgn0086758	FBgn0086758	chinmo	4	0
chm	FBgn0028387	FBgn0028387	chm	4	0
cic	FBgn0028386	FBgn0262582	cic	4	0
CkIIalpha-i1	FBgn0015025	FBgn0015025	CkIIalpha-i1	4	0
Cp190	FBgn0000283	FBgn0000283	Cp190	4	0
Crg-1	FBgn0021738	FBgn0021738	Crg-1	4	0
crol	FBgn0020309	FBgn0020309	crol	4	0
CTCF	FBgn0035769	FBgn0035769	CTCF	4	0
D19A	FBgn0022935	FBgn0022935	D19A	4	0
D19B	FBgn0022699	FBgn0022699	D19B	4	0
d4	FBgn0033015	FBgn0033015	d4	4	0
Dad	FBgn0020493	FBgn0020493	Dad	4	0
dalao	FBgn0030093	FBgn0030093	dalao	4	0
dimm	FBgn0023091	FBgn0023091	dimm	4	0
disco-r	FBgn0042650	FBgn0042650	disco-r	4	0
dm	FBgn0000472	FBgn0262656	dm	4	0
dmrt11E	FBgn0030477	FBgn0030477	dmrt11E	4	0
dmrt93B	FBgn0038851	FBgn0038851	dmrt93B	4	0
dmrt99B	FBgn0039683	FBgn0039683	dmrt99B	4	0
Doc2	FBgn0035956	FBgn0035956	Doc2	4	0
Doc3	FBgn0035954	FBgn0035954	Doc3	4	0
drm	FBgn0024244	FBgn0024244	drm	4	0
dve	FBgn0020307	FBgn0020307	dve	4	0
E(bx)	FBgn0000541	FBgn0000541	E(bx)	4	0
E(var)3-9	FBgn0260243	FBgn0260243	E(var)3-9	4	0
e(y)1	FBgn0000617	FBgn0000617	e(y)1	4	0
e(y)2	FBgn0000618	FBgn0000618	e(y)2	4	0
E(z)	FBgn0000629	FBgn0000629	E(z)	4	0
ecd	FBgn0000543	FBgn0000543	ecd	4	0
eg	FBgn0000560	FBgn0000560	eg	4	0
egg	FBgn0086908	FBgn0086908	egg	4	0
Eip75B	FBgn0000568	FBgn0000568	Eip75B	4	0
Eip78C	FBgn0004865	FBgn0004865	Eip78C	4	0
Eip93F	FBgn0013948	FBgn0013948	Eip93F	4	0
elB	FBgn0004858	FBgn0004858	elB	4	0
EloA	FBgn0039066	FBgn0039066	EloA	4	0
Ets21C	FBgn0005660	FBgn0005660	Ets21C	4	0
Ets65A	FBgn0005658	FBgn0005658	Ets65A	4	0
Ets96B	FBgn0039225	FBgn0039225	Ets96B	4	0
Ets97D	FBgn0004510	FBgn0004510	Ets97D	4	0
Ets98B	FBgn0005659	FBgn0005659	Ets98B	4	0
fd3F	FBgn0061173	FBgn0061173	fd3F	4	0
fd59A	FBgn0004896	FBgn0004896	fd59A	4	0
fd64A	FBgn0004895	FBgn0004895	fd64A	4	0
fd96Ca	FBgn0004897	FBgn0004897	fd96Ca	4	0
fd96Cb	FBgn0004898	FBgn0004898	fd96Cb	4	0
Fer2	FBgn0038402	FBgn0038402	Fer2	4	0
fru	FBgn0004652	FBgn0004652	fru	4	0
fu2	FBgn0029173	FBgn0029173	fu2	4	0
GATAd	FBgn0032223	FBgn0032223	GATAd	4	0
gce	FBgn0030627	FBgn0261703	gce	4	0
gcm2	FBgn0019809	FBgn0019809	gcm2	4	0
gem	FBgn0050011	FBgn0050011	gem	4	0
Gr93a	FBgn0041229	FBgn0041229	Gr93a	4	0
grp	FBgn0011598	FBgn0261278	grp	4	0
H15	FBgn0016660	FBgn0016660	H15	4	0
ham	FBgn0045852	FBgn0045852	ham	4	0
hang	FBgn0026575	FBgn0026575	hang	4	0
hay	FBgn0001179	FBgn0001179	hay	4	0
Hcf	FBgn0039904	FBgn0039904	Hcf	4	0
her	FBgn0001185	FBgn0001185	her	4	0
Her	FBgn0030899	FBgn0030899	Her	4	0
Hey	FBgn0027788	FBgn0027788	Hey	4	0
HGTX	FBgn0040318	FBgn0040318	HGTX	4	0
HLH106	FBgn0015234	FBgn0261283	HLH106	4	0
HLH3B	FBgn0011276	FBgn0011276	HLH3B	4	0
HLH4C	FBgn0011277	FBgn0011277	HLH4C	4	0
HLH54F	FBgn0022740	FBgn0022740	HLH54F	4	0
HLHmbeta	FBgn0002733	FBgn0002733	HLHmbeta	4	0
HmgD	FBgn0004362	FBgn0004362	HmgD	4	0
HmgZ	FBgn0010228	FBgn0010228	HmgZ	4	0
Hmr	FBgn0001206	FBgn0001206	Hmr	4	0
Hr4	FBgn0023546	FBgn0023546	Hr4	4	0
Hr51	FBgn0034012	FBgn0034012	Hr51	4	0
Iswi	FBgn0011604	FBgn0011604	Iswi	4	0
jim	FBgn0027339	FBgn0027339	jim	4	0
jing	FBgn0086655	FBgn0086655	jing	4	0
jumu	FBgn0015396	FBgn0015396	jumu	4	0
ken	FBgn0011236	FBgn0011236	ken	4	0
key	FBgn0041205	FBgn0041205	key	4	0
king-tubby	FBgn0015721	FBgn0015721	king-tubby	4	0
kis	FBgn0086902	FBgn0086902	kis	4	0
klu	FBgn0013469	FBgn0013469	klu	4	0
kn	FBgn0001319	FBgn0001319	kn	4	0
knrl	FBgn0001323	FBgn0001323	knrl	4	0
Kr-h1	FBgn0028420	FBgn0028420	Kr-h1	4	0
l(1)1Bi	FBgn0001341	FBgn0001341	l(1)1Bi	4	0
l(3)neo38	FBgn0086910	FBgn0086910	l(3)neo38	4	0
lds	FBgn0002542	FBgn0002542	lds	4	0
Lhr	FBgn0034217	FBgn0034217	Lhr	4	0
lid	FBgn0031759	FBgn0031759	lid	4	0
lilli	FBgn0041111	FBgn0041111	lilli	4	0
lin-28	FBgn0035626	FBgn0035626	lin-28	4	0
Lmpt	FBgn0036672	FBgn0261565	Lmpt	4	0
lola	FBgn0005630	FBgn0005630	lola	4	0
lolal	FBgn0022238	FBgn0022238	lolal	4	0
luna	FBgn0040765	FBgn0040765	luna	4	0
mamo	FBgn0085375	FBgn0263115	mamo	4	0
MBD-R2	FBgn0038016	FBgn0038016	MBD-R2	4	0
MED26	FBgn0039923	FBgn0039923	MED26	4	0
Meics	FBgn0025874	FBgn0025874	Meics	4	0
MESR4	FBgn0034240	FBgn0034240	MESR4	4	0
mid	FBgn0005511	FBgn0261963	mid	4	0
mld	FBgn0083077	FBgn0083077	mld	4	0
Mnf	FBgn0036134	FBgn0036134	fd68A	4	0
Mnt	FBgn0023215	FBgn0023215	Mnt	4	0
mRpL55	FBgn0038678	FBgn0038678	mRpL55	4	0
MTA1-like	FBgn0027951	FBgn0027951	MTA1-like	4	0
NC2beta	FBgn0028926	FBgn0028926	NC2beta	4	0
nerfin-1	FBgn0028999	FBgn0028999	nerfin-1	4	0
nerfin-2	FBgn0041105	FBgn0041105	nerfin-2	4	0
net	FBgn0002931	FBgn0002931	net	4	0
Neu2	FBgn0037085	FBgn0037085	Neu2	4	0
NfI	FBgn0042696	FBgn0042696	NfI	4	0
noc	FBgn0005771	FBgn0005771	noc	4	0
Not1	FBgn0085436	FBgn0085436	Not1	4	0
Oaz	FBgn0033939	FBgn0261613	Oaz	4	0
Oli	FBgn0032651	FBgn0032651	Oli	4	0
opa	FBgn0003002	FBgn0003002	opa	4	0
Opbp	FBgn0050443	FBgn0050443	Opbp	4	0
pad	FBgn0038418	FBgn0038418	pad	4	0
pdm3	FBgn0033288	FBgn0261588	pdm3	4	0
peb	FBgn0003053	FBgn0003053	peb	4	0
pfk	FBgn0035405	FBgn0035405	pfk	4	0
pita	FBgn0034878	FBgn0034878	pita	4	0
Poxm	FBgn0003129	FBgn0003129	Poxm	4	0
Poxn	FBgn0003130	FBgn0003130	Poxn	4	0
pzg	FBgn0259785	FBgn0259785	pzg	4	0
Ravus	FBgn0038128	FBgn0038128	Ravus	4	0
rgr	FBgn0033310	FBgn0033310	rgr	4	0
rib	FBgn0003254	FBgn0003254	rib	4	0
rno	FBgn0035106	FBgn0035106	rno	4	0
Rpb10	FBgn0039218	FBgn0039218	Rpb10	4	0
Rpb11	FBgn0032634	FBgn0032634	Rpb11	4	0
Rpb4	FBgn0053520	FBgn0053520	Rpb4	4	0
RpII15	FBgn0004855	FBgn0004855	RpII15	4	0
salm	FBgn0004579	FBgn0261648	salm	4	0
salr	FBgn0000287	FBgn0000287	salr	4	0
sba	FBgn0016754	FBgn0016754	sba	4	0
sbb	FBgn0010575	FBgn0010575	sbb	4	0
Scm	FBgn0003334	FBgn0003334	Scm	4	0
scrt	FBgn0004880	FBgn0004880	scrt	4	0
sens-2	FBgn0051632	FBgn0051632	sens-2	4	0
Set2	FBgn0030486	FBgn0030486	Set2	4	0
Side	FBgn0032741	FBgn0032741	Side	4	0
Sin3A	FBgn0022764	FBgn0022764	Sin3A	4	0
sisA	FBgn0003411	FBgn0003411	sisA	4	0
Smox	FBgn0025800	FBgn0025800	Smox	4	0
Smr	FBgn0024308	FBgn0024308	Smr	4	0
sob	FBgn0004892	FBgn0004892	sob	4	0
Sox102F	FBgn0039938	FBgn0039938	Sox102F	4	0
Sox15	FBgn0005613	FBgn0005613	Sox15	4	0
Sox21a	FBgn0036411	FBgn0036411	Sox21a	4	0
Spt3	FBgn0037981	FBgn0037981	Spt3	4	0
sqz	FBgn0010768	FBgn0010768	sqz	4	0
sr	FBgn0003499	FBgn0003499	sr	4	0
Ssrp	FBgn0010278	FBgn0010278	Ssrp	4	0
stc	FBgn0001978	FBgn0001978	stc	4	0
stwl	FBgn0003459	FBgn0003459	stwl	4	0
Su(var)2-10	FBgn0003612	FBgn0003612	Su(var)2-10	4	0
sug	FBgn0033782	FBgn0033782	sug	4	0
Taf11	FBgn0011291	FBgn0011291	Taf11	4	0
Taf12	FBgn0011290	FBgn0011290	Taf12	4	0
Taf12L	FBgn0031623	FBgn0031623	Taf12L	4	0
Taf13	FBgn0032847	FBgn0032847	Taf13	4	0
Taf4	FBgn0010280	FBgn0010280	Taf4	4	0
Taf6	FBgn0010417	FBgn0010417	Taf6	4	0
Taf7	FBgn0024909	FBgn0024909	Taf7	4	0
Taf8	FBgn0022724	FBgn0022724	Taf8	4	0
tap	FBgn0015550	FBgn0015550	tap	4	0
Tbp	FBgn0003687	FBgn0003687	Tbp	4	0
tef	FBgn0086350	FBgn0086350	tef	4	0
TfIIFalpha	FBgn0010282	FBgn0010282	TfIIFalpha	4	0
TfIIS	FBgn0010422	FBgn0010422	TfIIS	4	0
tio	FBgn0028979	FBgn0028979	tio	4	0
tj	FBgn0000964	FBgn0000964	tj	4	0
Tkr	FBgn0003715	FBgn0003715	CG16778	4	0
tna	FBgn0026160	FBgn0026160	tna	4	0
toe	FBgn0036285	FBgn0036285	toe	4	0
topi	FBgn0037751	FBgn0037751	topi	4	0
trem	FBgn0038767	FBgn0038767	trem	4	0
trr	FBgn0023518	FBgn0023518	trr	4	0
Tusp	FBgn0039530	FBgn0039530	Tusp	4	0
Umbrea	FBgn0031613	FBgn0031613	HP6	4	0
wdn	FBgn0005642	FBgn0005642	wdn	4	0
wek	FBgn0001990	FBgn0001990	wek	4	0
woc	FBgn0010328	FBgn0010328	woc	4	0
wor	FBgn0001983	FBgn0001983	wor	4	0
Xbp1	FBgn0021872	FBgn0021872	Xbp1	4	0
XNP	FBgn0039338	FBgn0039338	XNP	4	0
Xpd	FBgn0015844	FBgn0261850	Xpd	4	0
yps	FBgn0022959	FBgn0022959	yps	4	0
zf30C	FBgn0022720	FBgn0022720	zf30C	4	0
Bgb	FBgn0013753	FBgn0013753	Bgb	5	0
Bro	FBgn0013755	FBgn0013755	Bro	5	0
CycC	FBgn0004597	FBgn0004597	CycC	5	0
ix	FBgn0001276	FBgn0001276	ix	5	0
kto	FBgn0001324	FBgn0001324	kto	5	0
MED1	FBgn0037109	FBgn0037109	MED1	5	0
MED10	FBgn0036581	FBgn0036581	MED10	5	0
MED14	FBgn0035145	FBgn0035145	MED14	5	0
MED17	FBgn0038578	FBgn0038578	MED17	5	0
MED18	FBgn0026873	FBgn0026873	MED18	5	0
MED20	FBgn0013531	FBgn0013531	MED20	5	0
MED31	FBgn0037262	FBgn0037262	MED31	5	0
MED4	FBgn0035754	FBgn0035754	MED4	5	0
MED6	FBgn0024330	FBgn0024330	MED6	5	0
MED7	FBgn0051390	FBgn0051390	MED7	5	0
MED8	FBgn0034503	FBgn0034503	MED8	5	0
nab	FBgn0259986	FBgn0259986	nab	5	0
skd	FBgn0003415	FBgn0003415	skd	5	0
Arc42	FBgn0038742	FBgn0038742	Arc42	6	0
Cdk8	FBgn0015618	FBgn0015618	Cdk8	6	0
Chi	FBgn0013764	FBgn0013764	Chi	6	0
MED11	FBgn0036811	FBgn0036811	MED11	6	0
MED15	FBgn0027592	FBgn0027592	MED15	6	0
MED16	FBgn0034707	FBgn0034707	MED16	6	0
MED22	FBgn0040339	FBgn0040339	MED22	6	0
MED23	FBgn0034795	FBgn0034795	MED23	6	0
MED24	FBgn0035851	FBgn0035851	MED24	6	0
MED27	FBgn0037359	FBgn0037359	MED27	6	0
MED30	FBgn0035149	FBgn0035149	MED30	6	0
Mes-4	FBgn0039559	FBgn0039559	Mes-4	6	0
Rpd3	FBgn0015805	FBgn0015805	Rpd3	6	0
Snr1	FBgn0011715	FBgn0011715	Snr1	6	0
abo	FBgn0000018	FBgn0000018	abo	7	0
aly	FBgn0004372	FBgn0004372	aly	7	0
Asx	FBgn0000142	FBgn0261823	Asx	7	0
bl	FBgn0015907	FBgn0015907	bl	7	0
CG15835	FBgn0033233	FBgn0033233	Kdm4A	7	0
CG1894	FBgn0039585	FBgn0039585	CG1894	7	0
CG2051	FBgn0037376	FBgn0037376	CG2051	7	0
CG32133	FBgn0052133	FBgn0052133	ptip	7	0
CG33182	FBgn0053182	FBgn0053182	Kdm4B	7	0
Chd1	FBgn0250786	FBgn0250786	Chd1	7	0
Chd3	FBgn0023395	FBgn0023395	Chd3	7	0
Chro	FBgn0044324	FBgn0044324	Chro	7	0
comr	FBgn0034667	FBgn0034667	comr	7	0
corto	FBgn0010313	FBgn0010313	corto	7	0
Df31	FBgn0022893	FBgn0022893	Df31	7	0
dik	FBgn0030891	FBgn0030891	dik	7	0
DIP1	FBgn0024807	FBgn0024807	DIP1	7	0
E(Pc)	FBgn0000581	FBgn0000581	E(Pc)	7	0
enok	FBgn0034975	FBgn0034975	enok	7	0
G9a	FBgn0040372	FBgn0040372	G9a	7	0
glu	FBgn0015391	FBgn0015391	glu	7	0
HP1b	FBgn0030082	FBgn0030082	HP1b	7	0
HP1c	FBgn0039019	FBgn0039019	HP1c	7	0
mle	FBgn0002774	FBgn0002774	mle	7	0
mof	FBgn0014340	FBgn0014340	mof	7	0
MRG15	FBgn0027378	FBgn0027378	MRG15	7	0
msl-3	FBgn0002775	FBgn0002775	msl-3	7	0
Nipped-A	FBgn0053554	FBgn0053554	Nipped-A	7	0
Nurf-38	FBgn0016687	FBgn0016687	Nurf-38	7	0
Pc	FBgn0003042	FBgn0003042	Pc	7	0
Pcaf	FBgn0020388	FBgn0020388	Pcaf	7	0
ph-d	FBgn0004860	FBgn0004860	ph-d	7	0
rhi	FBgn0004400	FBgn0004400	rhi	7	0
Rtf1	FBgn0034722	FBgn0034722	Rtf1	7	0
SC35	FBgn0040286	FBgn0040286	SC35	7	0
Sfmbt	FBgn0032475	FBgn0032475	Sfmbt	7	0
spt4	FBgn0028683	FBgn0028683	spt4	7	0
Spt6	FBgn0028982	FBgn0028982	Spt6	7	0
Su(var)2-HP2	FBgn0026427	FBgn0026427	Su(var)2-HP2	7	0
Taf10	FBgn0028398	FBgn0028398	Taf10	7	0
Tip60	FBgn0026080	FBgn0026080	Tip60	7	0
wda	FBgn0039067	FBgn0039067	wda	7	0
YL-1	FBgn0032321	FBgn0032321	YL-1	7	0
14-3-3zeta	FBgn0004907	FBgn0004907	14-3-3zeta	8	0
abba	FBgn0034412	FBgn0034412	abba	8	0
bip2	FBgn0026262	FBgn0026262	bip2	8	0
Bka	FBgn0010520	FBgn0010520	Bka	8	0
brat	FBgn0010300	FBgn0010300	brat	8	0
Brf	FBgn0038499	FBgn0038499	Brf	8	0
Bx	FBgn0000242	FBgn0000242	Bx	8	0
cact	FBgn0000250	FBgn0000250	cact	8	0
Caf1	FBgn0015610	FBgn0263347	Caf1	8	0
can	FBgn0011569	FBgn0011569	can	8	0
caz	FBgn0011571	FBgn0011571	caz	8	0
Cdk7	FBgn0015617	FBgn0263237	Cdk7	8	0
Cdk9	FBgn0019949	FBgn0019949	Cdk9	8	0
CG10576	FBgn0035630	FBgn0035630	CG10576	8	0
CG11063	FBgn0030530	FBgn0030530	jub	8	0
CG12252	FBgn0035026	FBgn0035026	Fcp1	8	0
CG13773	FBgn0042092	FBgn0042092	CG13773	8	0
CG14216	FBgn0031054	FBgn0031054	CG14216	8	0
CG15141	FBgn0032635	FBgn0032635	CG15141	8	0
CG1647	FBgn0039602	FBgn0039602	CG1647	8	0
CG16903	FBgn0040394	FBgn0040394	CG16903	8	0
CG17257	FBgn0031495	FBgn0031495	GABPI	8	0
CG31716	FBgn0051716	FBgn0051716	CG31716	8	0
CG31955	FBgn0051955	FBgn0051955	CG31955	8	0
CG32847	FBgn0052847	FBgn0052847	CG32847	8	0
CG33785	FBgn0061362	FBgn0061362	CG33785	8	0
CG34376	FBgn0085405	FBgn0085405	CG34376	8	0
CG3732	FBgn0034750	FBgn0034750	CG3732	8	0
CG5366	FBgn0027568	FBgn0027568	Cand1	8	0
CG5382	FBgn0038950	FBgn0038950	CG5382	8	0
CG5708	FBgn0032196	FBgn0032196	CG5708	8	0
CG6197	FBgn0033859	FBgn0033859	CG6197	8	0
CG6751	FBgn0033562	FBgn0033562	CG6751	8	0
CG6937	FBgn0038989	FBgn0038989	CG6937	8	0
CG7597	FBgn0037093	FBgn0037093	Cdk12	8	0
CG7804	FBgn0036496	FBgn0036496	CG7804	8	0
CG8117	FBgn0030663	FBgn0030663	CG8117	8	0
CG8290	FBgn0026573	FBgn0026573	CG8290	8	0
CSN5	FBgn0027053	FBgn0027053	CSN5	8	0
CycH	FBgn0022936	FBgn0022936	CycH	8	0
CycJ	FBgn0010317	FBgn0010317	CycJ	8	0
CycK	FBgn0025674	FBgn0025674	CycK	8	0
CycT	FBgn0025455	FBgn0025455	CycT	8	0
Cyp1	FBgn0004432	FBgn0004432	Cyp1	8	0
Dek	FBgn0026533	FBgn0026533	Dek	8	0
Dip2	FBgn0040466	FBgn0040466	Dip2	8	0
e(r)	FBgn0011586	FBgn0011586	e(r)	8	0
ear	FBgn0026441	FBgn0026441	ear	8	0
Elongin-B	FBgn0023212	FBgn0023212	Elongin-B	8	0
Elongin-C	FBgn0023211	FBgn0023211	Elongin-C	8	0
eya	FBgn0000320	FBgn0000320	eya	8	0
Gas41	FBgn0031873	FBgn0031873	Gas41	8	0
gol	FBgn0004919	FBgn0004919	gol	8	0
HP1e	FBgn0037675	FBgn0037675	HP1e	8	0
hrg	FBgn0015949	FBgn0015949	hrg	8	0
l(1)10Bb	FBgn0001491	FBgn0001491	l(1)10Bb	8	0
l(2)37Cd	FBgn0086445	FBgn0086445	l(2)37Cd	8	0
l(2)NC136	FBgn0033029	FBgn0033029	l(2)NC136	8	0
l(3)73Ah	FBgn0002283	FBgn0002283	l(3)73Ah	8	0
La	FBgn0011638	FBgn0011638	La	8	0
Mat1	FBgn0024956	FBgn0024956	Mat1	8	0
mei-P26	FBgn0026206	FBgn0026206	mei-P26	8	0
mia	FBgn0014342	FBgn0014342	mia	8	0
N	FBgn0004647	FBgn0004647	N	8	0
nht	FBgn0041103	FBgn0041103	nht	8	0
Pop2	FBgn0036239	FBgn0036239	Pop2	8	0
Rga	FBgn0017550	FBgn0017550	Rga	8	0
Roc1b	FBgn0040291	FBgn0040291	Roc1b	8	0
simj	FBgn0010762	FBgn0010762	simj	8	0
Sirt7	FBgn0039631	FBgn0039631	Sirt7	8	0
Snoo	FBgn0085450	FBgn0085450	Snoo	8	0
spen	FBgn0016977	FBgn0016977	spen	8	0
Spt5	FBgn0040273	FBgn0040273	Spt5	8	0
sqd	FBgn0086897	FBgn0263396	sqd	8	0
Ssl1	FBgn0037202	FBgn0037202	Ssl1	8	0
su(s)	FBgn0003575	FBgn0003575	su(s)	8	0
Su(Tpl)	FBgn0014037	FBgn0014037	Su(Tpl)	8	0
Taf10b	FBgn0026324	FBgn0026324	Taf10b	8	0
Taf2	FBgn0011836	FBgn0011836	Taf2	8	0
Tfb1	FBgn0033929	FBgn0033929	Tfb1	8	0
Tfb4	FBgn0031309	FBgn0031309	Tfb4	8	0
TfIIA-L	FBgn0011289	FBgn0011289	TfIIA-L	8	0
TfIIA-S	FBgn0013347	FBgn0013347	TfIIA-S	8	0
TfIIA-S-2	FBgn0040338	FBgn0040338	TfIIA-S-2	8	0
TfIIB	FBgn0004915	FBgn0004915	TfIIB	8	0
TfIIEalpha	FBgn0015828	FBgn0015828	TfIIEalpha	8	0
TfIIEbeta	FBgn0015829	FBgn0015829	TfIIEbeta	8	0
TfIIFbeta	FBgn0010421	FBgn0010421	TfIIFbeta	8	0
Tif-IA	FBgn0032988	FBgn0032988	Tif-IA	8	0
Top3alpha	FBgn0040268	FBgn0040268	Top3alpha	8	0
Trn-SR	FBgn0031456	FBgn0031456	Trn-SR	8	0
twin	FBgn0011725	FBgn0011725	twin	8	0
wash	FBgn0033692	FBgn0033692	wash	8	0
Zyx102EF	FBgn0011642	FBgn0011642	Zyx	8	0
bic	FBgn0000181	FBgn0000181	bic	9	0
CG10232	FBgn0039108	FBgn0039108	CG10232	9	0
CG11504	FBgn0039733	FBgn0039733	CG11504	9	0
CG11539	FBgn0039859	FBgn0039859	CG11539	9	0
CG11876	FBgn0039635	FBgn0039635	CG11876	9	0
CG12155	FBgn0029957	FBgn0029957	CG12155	9	0
CG12659	FBgn0040929	FBgn0040929	CG12659	9	0
CG12768	FBgn0037206	FBgn0037206	CG12768	9	0
CG13185	FBgn0033661	FBgn0033661	CG13185	9	0
CG13796	FBgn0031939	FBgn0031939	CG13796	9	0
CG14578	FBgn0260469	FBgn0260469	CR14578	9	0
CG15912	FBgn0029712	FBgn0029712	CG15912	9	0
CG17068	FBgn0031098	FBgn0031098	CG17068	9	0
CG17724	FBgn0033802	FBgn0033802	CG17724	9	0
CG18616	FBgn0260444	FBgn0260444	CG18616	9	0
CG2875	FBgn0029672	FBgn0029672	CG2875	9	0
CG31126	FBgn0051126	FBgn0051126	CG31126	9	0
CG31158	FBgn0051158	FBgn0051158	CG31158	9	0
CG31272	FBgn0051272	FBgn0051272	CG31272	9	0
CG31301	FBgn0051301	FBgn0051301	CG31301	9	0
CG31460	FBgn0051460	FBgn0051460	CG31460	9	0
CG31759	FBgn0051759	FBgn0051759	CG31759	9	0
CG31904	FBgn0260479	FBgn0260479	CG31904	9	0
CG32264	FBgn0052264	FBgn0052264	CG32264	9	0
CG32598	FBgn0052598	FBgn0052598	betaNACtes6	9	0
CG32601	FBgn0052601	FBgn0052601	betaNACtes3	9	0
CG32779	FBgn0052779	FBgn0052779	CG32779	9	0
CG33017	FBgn0053017	FBgn0053017	CG33017	9	0
CG33260	FBgn0053260	FBgn0053260	CG33260	9	0
CG33671	FBgn0061359	FBgn0061359	CG33671	9	0
CG33672	FBgn0061360	FBgn0061360	CG33672	9	0
CG33937	FBgn0053937	FBgn0053937	CG33937	9	0
CG3700	FBgn0034796	FBgn0034796	CG3700	9	0
CG42254	FBgn0259112	FBgn0259112	CG42254	9	0
CG42499	FBgn0260225	FBgn0260225	CG42499	9	0
CG42507	FBgn0260233	FBgn0260233	CG42507	9	0
CG4575	FBgn0029920	FBgn0029920	CR4575	9	0
CG4914	FBgn0036436	FBgn0036436	CG4914	9	0
CG4935	FBgn0028897	FBgn0028897	CG4935	9	0
CG5161	FBgn0036573	FBgn0036573	CG5161	9	0
CG5319	FBgn0038501	FBgn0262871	lute	9	0
CG6683	FBgn0035902	FBgn0035902	CG6683	9	0
CG6686	FBgn0032388	FBgn0032388	CG6686	9	0
CG6843	FBgn0036827	FBgn0036827	CG6843	9	0
CG7745	FBgn0033616	FBgn0033616	CG7745	9	0
CG8632	FBgn0033762	FBgn0033762	CG8632	9	0
CG8870	FBgn0038144	FBgn0038144	CG8870	9	0
CG8950	FBgn0034186	FBgn0034186	CG8950	9	0
CG9104	FBgn0030800	FBgn0030800	CG9104	9	0
CR33987	FBgn0053987	FBgn0053987	CR33987	9	0
CR40450	FBgn0085734	FBgn0085734	CR40450	9	0
CR42205	FBgn0085832	FBgn0085832	CR42205	9	0
CREG	FBgn0025456	FBgn0025456	CREG	9	0
debcl	FBgn0029131	FBgn0029131	debcl	9	0
dlt	FBgn0024510	FBgn0024510	dlt	9	0
dp	FBgn0053196	FBgn0053196	dp	9	0
ea	FBgn0000533	FBgn0000533	ea	9	0
ft	FBgn0001075	FBgn0001075	ft	9	0
GABA-B-R3	FBgn0031275	FBgn0031275	GABA-B-R3	9	0
Hsromega	FBgn0001234	FBgn0001234	Hsromega	9	0
Ipod	FBgn0030187	FBgn0030187	Ipod	9	0
jigr1	FBgn0039350	FBgn0039350	jigr1	9	0
MP1	FBgn0027930	FBgn0027930	MP1	9	0
nonA	FBgn0004227	FBgn0004227	nonA	9	0
nonA-l	FBgn0015520	FBgn0015520	nonA-l	9	0
PGRP-LC	FBgn0035976	FBgn0035976	PGRP-LC	9	0
Qm	FBgn0024733	FBgn0024733	RpL10	9	0
Sirt6	FBgn0037802	FBgn0037802	Sirt6	9	0
skpE	FBgn0031074	FBgn0031074	skpE	9	0
Unr	FBgn0035895	FBgn0263352	Unr	9	0
waw	FBgn0024182	FBgn0024182	waw	9	0
CG12856	FBgn0033966	FBgn0033966	CG12856
CG8228	FBgn0037711	FBgn0261049	Vps45
Tfb2	FBgn0036513	FBgn0261109	mrn

## Sheet: TF Rank Details
Rank	Rank Detail	TF activity	DNA binding
1	experimental evidence of TF activity and DNA binding	experimental evidence	experimental evidence
2	experimental evidence of TF activity and predicted DNA binding	experimental evidence	predicted
3	predicted/unknown TF activity and experimental evidence of DNA binding	predicted or unknown	experimental evidence
4	predicted/unknown TF activity and/or predicted DNA binding	predicted or unknown	predicted
5	experimental evidence of TF cofactor
6	predicted TF cofactor
7	chromatin regulation
8	little or indirect annotation
9	others (No evidence for any TF activity)
