# Supplementary material for: NetREX-CF integrates incomplete transcription factor data with gene expression to reconstruct gene regulatory networks
Source: Commun Biol. 2022 Nov 23;5:1282. doi: 10.1038/s42003-022-04226-7 (PMC9684490; doi:10.1038/s42003-022-04226-7)
Supplement: Supplementary file 6 — Supplementary Data 2 [file 42003_2022_4226_MOESM6_ESM.txt]

SRR	antibody	replicate	SRX	chip_seq_input
SRR580337	CP190	1	SRX191907	SRX191915
SRR580337	CP190	1	SRX191907	SRX191915
SRR580338	CP190	1	SRX191908	SRX191916
SRR580338	CP190	1	SRX191908	SRX191916
SRR580339	SuHw	1	SRX191909	SRX191915
SRR580339	SuHw	1	SRX191909	SRX191915
SRR580340	SuHw	1	SRX191910	SRX191916
SRR580340	SuHw	1	SRX191910	SRX191916
SRR580341	modmdg42.2	1	SRX191911	SRX191915
SRR580341	modmdg42.2	1	SRX191911	SRX191915
SRR580342	modmdg42.2	1	SRX191912	SRX191916
SRR580342	modmdg42.2	1	SRX191912	SRX191916
SRR585047	Trr	1	SRX193314	SRX193313
SRR585047	Trr	1	SRX193314	SRX193313
SRR585048	Utx	1	SRX193315	SRX193310
SRR585048	Utx	1	SRX193315	SRX193310
SRR585049	LPT	1	SRX193316	SRX193310
SRR585049	LPT	1	SRX193316	SRX193310
SRR585050	Rpb1	1	SRX193317	SRX193312
SRR585050	Rpb1	1	SRX193317	SRX193312
SRR585063	UTX	1	SRX193330	SRX193327
SRR585063	UTX	1	SRX193330	SRX193327
SRR585064	LPT	1	SRX193331	SRX193327
SRR585064	LPT	1	SRX193331	SRX193327
SRR833686	yki	1	SRX271403	SRX271405
SRR833686	yki	1	SRX271403	SRX271405
SRR833687	yki	1	SRX271404	SRX271405
SRR833687	yki	1	SRX271404	SRX271405
SRR837791	CP190	1	SRX273674	SRX273673
SRR837791	CP190	1	SRX273674	SRX273673
SRR837792	CG8436	1	SRX273675	SRX273673
SRR837792	CG8436	1	SRX273675	SRX273673
SRR837793	CG9740	1	SRX273676	SRX273673
SRR837793	CG9740	1	SRX273676	SRX273673
SRR901293	Ice1	1	SRX306190	SRX306192
SRR901293	Ice1	1	SRX306190	SRX306192
SRR901294	Rpb1	1	SRX306191	SRX306192
SRR901294	Rpb1	1	SRX306191	SRX306192
SRR901296	Ice1	1	SRX306193	SRX306195
SRR901296	Ice1	1	SRX306193	SRX306195
SRR901297	Rpb1	1	SRX306194	SRX306195
SRR901297	Rpb1	1	SRX306194	SRX306195
SRR901299	Ice1	1	SRX306196	SRX306198
SRR901299	Ice1	1	SRX306196	SRX306198
SRR901300	Rpb1	1	SRX306197	SRX306198
SRR901300	Rpb1	1	SRX306197	SRX306198
SRR901302	Rpb1	1	SRX306199	SRX306200
SRR901302	Rpb1	1	SRX306199	SRX306200
SRR901304	Rpb1	1	SRX306201	SRX306202
SRR901304	Rpb1	1	SRX306201	SRX306202
SRR942038	woc	1	SRX326965	SRX326968
SRR942038	woc	1	SRX326965	SRX326968
SRR942039	row	1	SRX326966	SRX326968
SRR942039	row	1	SRX326966	SRX326968
SRR942040	pzg	1	SRX326967	SRX326968
SRR942040	pzg	1	SRX326967	SRX326968
SRR942043	HP1c	1	SRX326970	SRX326969
SRR942043	HP1c	1	SRX326970	SRX326969
SRR942044	Ubqn	1	SRX326971	SRX326969
SRR942044	Ubqn	1	SRX326971	SRX326969
SRR946215	EcR	1	SRX330269	SRX330271
SRR946215	EcR	1	SRX330269	SRX330271
SRR946214	EcR	1	SRX330269	SRX330271
SRR946214	EcR	1	SRX330269	SRX330271
SRR946216	EcR	1	SRX330270	SRX330271
SRR946216	EcR	1	SRX330270	SRX330271
SRR946217	EcR	1	SRX330270	SRX330271
SRR946217	EcR	1	SRX330270	SRX330271
SRR1198774	CG8478	1	SRX495269	SRX495267
SRR1198774	CG8478	1	SRX495269	SRX495267
SRR1198775	CG8478	1	SRX495270	SRX495268
SRR1198775	CG8478	1	SRX495270	SRX495268
SRR1002329	AGO2	1	SRX359797	SRX359796
SRR1002329	AGO2	1	SRX359797	SRX359796
SRR1002330	AGO2	1	SRX359798	SRX359796
SRR1002330	AGO2	1	SRX359798	SRX359796
SRR1041448	CP190	1	SRX385807	SRX385809
SRR1041448	CP190	1	SRX385807	SRX385809
SRR1041449	CP190	1	SRX385808	SRX385809
SRR1041449	CP190	1	SRX385808	SRX385809
SRR1041451	CP190	1	SRX385810	SRX385809
SRR1041451	CP190	1	SRX385810	SRX385809
SRR1042411	BEAF-32	1	SRX386677	SRX386678
SRR1042411	BEAF-32	1	SRX386677	SRX386678
SRR1199487	Myc	1	SRX495789	SRX495788
SRR1199487	Myc	1	SRX495789	SRX495788
SRR1199488	Myc	1	SRX495790	SRX495788
SRR1199488	Myc	1	SRX495790	SRX495788
SRR1141008	Pita	1	SRX447392	SRX447394
SRR1141008	Pita	1	SRX447392	SRX447394
SRR1141009	ZIPIC	1	SRX447393	SRX447394
SRR1141009	ZIPIC	1	SRX447393	SRX447394
SRR1217228	MSL3	1	SRX511123	SRX511124
SRR1217228	MSL3	1	SRX511123	SRX511124
SRR1217232	CG8290	1	SRX511127	SRX511128
SRR1217232	CG8290	1	SRX511127	SRX511128
SRR1217234	CG8290	1	SRX511129	SRX511130
SRR1217234	CG8290	1	SRX511129	SRX511130
SRR1217236	CG3680	1	SRX511131	SRX511132
SRR1217236	CG3680	1	SRX511131	SRX511132
SRR1217238	CG3680	1	SRX511133	SRX511134
SRR1217238	CG3680	1	SRX511133	SRX511134
SRR1556383	Ph	1	SRX685461	SRX685465
SRR1556383	Ph	1	SRX685461	SRX685465
SRR1556384	Ph	1	SRX685462	SRX685466
SRR1556384	Ph	1	SRX685462	SRX685466
SRR1556385	Ph	1	SRX685463	SRX685467
SRR1556385	Ph	1	SRX685463	SRX685467
SRR1556386	Ph	1	SRX685464	SRX685468
SRR1556386	Ph	1	SRX685464	SRX685468
SRR1810946	Tet	1	SRX883604	SRX883600
SRR1810946	Tet	1	SRX883604	SRX883600
SRR1810947	Tet	1	SRX883605	SRX883601
SRR1810947	Tet	1	SRX883605	SRX883601
SRR1813243	Scm	1	SRX885698	SRX885699
SRR1813243	Scm	1	SRX885698	SRX885699
SRR1813245	Scm	1	SRX885700	SRX885701
SRR1813245	Scm	1	SRX885700	SRX885701
SRR1813247	Pc	1	SRX885702	SRX885703
SRR1813247	Pc	1	SRX885702	SRX885703
SRR1813779	MYST5	1	SRX886165	SRX886167
SRR1813779	MYST5	1	SRX886165	SRX886167
SRR1813780	MYST5	1	SRX886166	SRX886167
SRR1813780	MYST5	1	SRX886166	SRX886167
SRR1853008	Rrp6	1	SRX907136	SRX907134
SRR1853008	Rrp6	1	SRX907136	SRX907134
SRR1853009	Rrp6	1	SRX907137	SRX907135
SRR1853009	Rrp6	1	SRX907137	SRX907135
SRR2084560	Rpb1	1	SRX1078884	SRX1078886
SRR2084560	Rpb1	1	SRX1078884	SRX1078886
SRR2084561	Rpb1	1	SRX1078884	SRX1078886
SRR2084561	Rpb1	1	SRX1078884	SRX1078886
SRR2084563	Rpb1	1	SRX1078884	SRX1078886
SRR2084563	Rpb1	1	SRX1078884	SRX1078886
SRR2084562	Rpb1	1	SRX1078884	SRX1078886
SRR2084562	Rpb1	1	SRX1078884	SRX1078886
SRR2084564	Rpb1	1	SRX1078885	SRX1078887
SRR2084564	Rpb1	1	SRX1078885	SRX1078887
SRR2084567	Rpb1	1	SRX1078885	SRX1078887
SRR2084567	Rpb1	1	SRX1078885	SRX1078887
SRR2084565	Rpb1	1	SRX1078885	SRX1078887
SRR2084565	Rpb1	1	SRX1078885	SRX1078887
SRR2084566	Rpb1	1	SRX1078885	SRX1078887
SRR2084566	Rpb1	1	SRX1078885	SRX1078887
SRR2173464	ha	1	SRX1158165	SRX1158166
SRR2173464	ha	1	SRX1158165	SRX1158166
SRR2173466	ha	1	SRX1158167	SRX1158168
SRR2173466	ha	1	SRX1158167	SRX1158168
SRR2173468	ha	1	SRX1158169	SRX1158170
SRR2173468	ha	1	SRX1158169	SRX1158170
SRR2173470	ha	1	SRX1158171	SRX1158172
SRR2173470	ha	1	SRX1158171	SRX1158172
SRR2232433	Etl1	1	SRX1179572	SRX1179571
SRR2232433	Etl1	1	SRX1179572	SRX1179571
SRR2232434	CBP	1	SRX1179573	SRX1179571
SRR2232434	CBP	1	SRX1179573	SRX1179571
SRR2834290	control	1	SRX1389384	SRX1389383
SRR2834290	control	1	SRX1389384	SRX1389383
SRR2834288	control	1	SRX1389384	SRX1389383
SRR2834288	control	1	SRX1389384	SRX1389383
SRR2834289	control	1	SRX1389384	SRX1389383
SRR2834289	control	1	SRX1389384	SRX1389383
SRR2834292	dCAP-D3	1	SRX1389385	SRX1389383
SRR2834292	dCAP-D3	1	SRX1389385	SRX1389383
SRR2834291	dCAP-D3	1	SRX1389385	SRX1389383
SRR2834291	dCAP-D3	1	SRX1389385	SRX1389383
SRR2834295	control	1	SRX1389387	SRX1389386
SRR2834295	control	1	SRX1389387	SRX1389386
SRR2834296	control	1	SRX1389387	SRX1389386
SRR2834296	control	1	SRX1389387	SRX1389386
SRR2834297	dCAP-D3	1	SRX1389388	SRX1389386
SRR2834297	dCAP-D3	1	SRX1389388	SRX1389386
SRR2834298	dCAP-D3	1	SRX1389388	SRX1389386
SRR2834298	dCAP-D3	1	SRX1389388	SRX1389386
SRR2919812	MSL2	1	SRX1433396	SRX1433390
SRR2919812	MSL2	1	SRX1433396	SRX1433390
SRR2919813	MSL2	1	SRX1433397	SRX1433391
SRR2919813	MSL2	1	SRX1433397	SRX1433391
SRR2919814	MSL2	1	SRX1433398	SRX1433392
SRR2919814	MSL2	1	SRX1433398	SRX1433392
SRR2919815	MSL2	1	SRX1433399	SRX1433393
SRR2919815	MSL2	1	SRX1433399	SRX1433393
SRR2919816	MSL2	1	SRX1433400	SRX1433394
SRR2919816	MSL2	1	SRX1433400	SRX1433394
SRR2919817	MSL2	1	SRX1433401	SRX1433395
SRR2919817	MSL2	1	SRX1433401	SRX1433395
SRR3671298	Gcn5	1	SRX1848135	SRX1848136
SRR3671298	Gcn5	1	SRX1848135	SRX1848136
SRR4069175	Hmr	1	SRX2055943	SRX2055946
SRR4069175	Hmr	1	SRX2055943	SRX2055946
SRR4069176	HP1a	1	SRX2055944	SRX2055946
SRR4069176	HP1a	1	SRX2055944	SRX2055946
SRR4069177	FLAG	1	SRX2055945	SRX2055946
SRR4069177	FLAG	1	SRX2055945	SRX2055946
SRR4069179	Hmr	1	SRX2055947	SRX2055950
SRR4069179	Hmr	1	SRX2055947	SRX2055950
SRR4069180	Hp1a	1	SRX2055948	SRX2055950
SRR4069180	Hp1a	1	SRX2055948	SRX2055950
SRR4069181	FLAG	1	SRX2055949	SRX2055950
SRR4069181	FLAG	1	SRX2055949	SRX2055950
SRR4069183	Hmr	1	SRX2055951	SRX2055952
SRR4069183	Hmr	1	SRX2055951	SRX2055952
SRR4069185	HP1a	1	SRX2055953	SRX2055954
SRR4069185	HP1a	1	SRX2055953	SRX2055954
SRR4069190	Hmr	1	SRX2055958	SRX2055960
SRR4069190	Hmr	1	SRX2055958	SRX2055960
SRR4069193	Hmr	1	SRX2055961	SRX2055963
SRR4069193	Hmr	1	SRX2055961	SRX2055963
SRR4069196	Hmr	1	SRX2055964	SRX2055965
SRR4069196	Hmr	1	SRX2055964	SRX2055965
SRR4069198	Hmr	1	SRX2055966	SRX2055967
SRR4069198	Hmr	1	SRX2055966	SRX2055967
SRR4252436	MLF	1	SRX2172425	SRX2172430
SRR4252436	MLF	1	SRX2172425	SRX2172430
SRR4252438	MLF	1	SRX2172427	SRX2172426
SRR4252438	MLF	1	SRX2172427	SRX2172426
SRR4252439	DnaJ1	1	SRX2172428	SRX2172424
SRR4252439	DnaJ1	1	SRX2172428	SRX2172424
SRR4252440	DnaJ1	1	SRX2172429	SRX2172426
SRR4252440	DnaJ1	1	SRX2172429	SRX2172426
SRR039094	Hsf	1	SRX018629	SRX018628
SRR039094	Hsf	1	SRX018629	SRX018628
SRR039095	Hsf	1	SRX018629	SRX018628
SRR039095	Hsf	1	SRX018629	SRX018628
SRR039093	Hsf	1	SRX018629	SRX018628
SRR039093	Hsf	1	SRX018629	SRX018628
SRR039096	Hsf	1	SRX018630	SRX018628
SRR039096	Hsf	1	SRX018630	SRX018628
SRR039098	Hsf	1	SRX018630	SRX018628
SRR039098	Hsf	1	SRX018630	SRX018628
SRR039097	Hsf	1	SRX018630	SRX018628
SRR039097	Hsf	1	SRX018630	SRX018628
SRR039100	Hsf	1	SRX018631	SRX018628
SRR039100	Hsf	1	SRX018631	SRX018628
SRR039102	Hsf	1	SRX018631	SRX018628
SRR039102	Hsf	1	SRX018631	SRX018628
SRR039101	Hsf	1	SRX018631	SRX018628
SRR039101	Hsf	1	SRX018631	SRX018628
SRR039099	Hsf	1	SRX018631	SRX018628
SRR039099	Hsf	1	SRX018631	SRX018628
SRR039103	Hsf	1	SRX018632	SRX018628
SRR039103	Hsf	1	SRX018632	SRX018628
SRR039104	Hsf	1	SRX018632	SRX018628
SRR039104	Hsf	1	SRX018632	SRX018628
SRR037519	Orc2	1	SRX017462	SRX017464
SRR037519	Orc2	1	SRX017462	SRX017464
SRR037520	Orc2	1	SRX017463	SRX017464
SRR037520	Orc2	1	SRX017463	SRX017464
SRR059122	AGO2	1	SRX022743	SRX022744
SRR059122	AGO2	1	SRX022743	SRX022744
SRR121539	SuHw	1	SRX046654	SRX046652
SRR121539	SuHw	1	SRX046654	SRX046652
SRR121537	SuHw	1	SRX046654	SRX046652
SRR121537	SuHw	1	SRX046654	SRX046652
SRR121538	SuHw	1	SRX046654	SRX046652
SRR121538	SuHw	1	SRX046654	SRX046652
SRR121533	SuHw	1	SRX046654	SRX046652
SRR121533	SuHw	1	SRX046654	SRX046652
SRR121534	SuHw	1	SRX046654	SRX046652
SRR121534	SuHw	1	SRX046654	SRX046652
SRR121536	SuHw	1	SRX046654	SRX046652
SRR121536	SuHw	1	SRX046654	SRX046652
SRR121535	SuHw	1	SRX046654	SRX046652
SRR121535	SuHw	1	SRX046654	SRX046652
SRR121540	SuHw	1	SRX046658	SRX046656
SRR121540	SuHw	1	SRX046658	SRX046656
SRR167348	AGO2	1	SRX054533	SRX054534
SRR167348	AGO2	1	SRX054533	SRX054534
SRR345566	SuTpl	1	SRX097615	SRX097619
SRR345566	SuTpl	1	SRX097615	SRX097619
SRR345567	Ice1	1	SRX097616	SRX097619
SRR345567	Ice1	1	SRX097616	SRX097619
SRR345568	lilli	1	SRX097617	SRX097619
SRR345568	lilli	1	SRX097617	SRX097619
SRR345569	Rpb1	1	SRX097618	SRX097619
SRR345569	Rpb1	1	SRX097618	SRX097619
SRR345571	SuTpl	1	SRX097620	SRX097621
SRR345571	SuTpl	1	SRX097620	SRX097621
SRR360700	roX2	1	SRX101814	SRX101815
SRR360700	roX2	1	SRX101814	SRX101815
SRR500149	Psc	1	SRX149189	SRX149193
SRR500149	Psc	1	SRX149189	SRX149193
SRR500150	Psc	1	SRX149190	SRX149194
SRR500150	Psc	1	SRX149190	SRX149194
SRR500151	Psc	1	SRX149191	SRX149195
SRR500151	Psc	1	SRX149191	SRX149195
SRR500152	Psc	1	SRX149192	SRX149196
SRR500152	Psc	1	SRX149192	SRX149196
SRR500157	control	1	SRX149197	SRX149199
SRR500157	control	1	SRX149197	SRX149199
SRR500158	control	1	SRX149198	SRX149200
SRR500158	control	1	SRX149198	SRX149200
SRR522006	Dp1	1	SRX160144	SRX160146
SRR522006	Dp1	1	SRX160144	SRX160146
SRR522007	Dp1	1	SRX160145	SRX160146
SRR522007	Dp1	1	SRX160145	SRX160146
ERR111424	MBD-R2	1	ERX088858	ERX088857
ERR111424	MBD-R2	1	ERX088858	ERX088857
ERR111425	NSL3	1	ERX088859	ERX088857
ERR111425	NSL3	1	ERX088859	ERX088857
ERR111440	Rbp3	1	ERX088868	ERX088875
ERR111440	Rbp3	1	ERX088868	ERX088875
ERR111438	Rbp3	1	ERX088869	ERX088870
ERR111438	Rbp3	1	ERX088869	ERX088870
ERR111441	Rbp3	1	ERX088873	ERX088871
ERR111441	Rbp3	1	ERX088873	ERX088871
ERR126231	Rpb3	1	ERX102367	ERX102381
ERR126231	Rpb3	1	ERX102367	ERX102381
ERR126232	Rpb3	1	ERX102369	ERX102366
ERR126232	Rpb3	1	ERX102369	ERX102366
ERR1331730	Mi-2	1	ERX1403350	ERX1403349
ERR1331730	Mi-2	1	ERX1403350	ERX1403349
ERR1331731	Mi-2	1	ERX1403351	ERX1403348
ERR1331731	Mi-2	1	ERX1403351	ERX1403348
ERR268501	E2f	1	ERX242704	ERX242726
ERR268501	E2f	1	ERX242704	ERX242726
ERR268477	E2f	1	ERX242706	ERX242710
ERR268477	E2f	1	ERX242706	ERX242710
ERR268485	Myc	1	ERX242709	ERX242723
ERR268485	Myc	1	ERX242709	ERX242723
ERR268481	E2f	1	ERX242711	ERX242707
ERR268481	E2f	1	ERX242711	ERX242707
ERR268486	E2f	1	ERX242712	ERX242717
ERR268486	E2f	1	ERX242712	ERX242717
ERR268488	Max	1	ERX242713	ERX242729
ERR268488	Max	1	ERX242713	ERX242729
ERR268500	E2f	1	ERX242718	ERX242722
ERR268500	E2f	1	ERX242718	ERX242722
ERR268499	E2f	1	ERX242724	ERX242716
ERR268499	E2f	1	ERX242724	ERX242716
ERR268494	Myc	1	ERX242727	ERX242723
ERR268494	Myc	1	ERX242727	ERX242723
ERR268483	E2f	1	ERX242728	ERX242715
ERR268483	E2f	1	ERX242728	ERX242715
ERR435843	mutGFP	1	ERX402108	ERX402102
ERR435843	mutGFP	1	ERX402108	ERX402102
ERR435832	groGFP	1	ERX402112	ERX402113
ERR435832	groGFP	1	ERX402112	ERX402113
ERR435839	groGFP	1	ERX402114	ERX402113
ERR435839	groGFP	1	ERX402114	ERX402113
ERR435856	mutGFP	1	ERX402133	ERX402102
ERR435856	mutGFP	1	ERX402133	ERX402102
ERR435837	gro	1	ERX402137	ERX402113
ERR435837	gro	1	ERX402137	ERX402113
ERR435849	gro	1	ERX402138	ERX402113
ERR435849	gro	1	ERX402138	ERX402113
